# Supplementary material for: 5-Fluoro-3-(2-phenyl­hydrazinyl­idene)indolin-2-one
Source: Acta Crystallogr Sect E Struct Rep Online. 2011 May 7;67(Pt 6):o1294. doi: 10.1107/S1600536811015285 (PMC3120488; doi:10.1107/S1600536811015285)
Supplement: Supplementary file 2 [file e-67-o1294-Isup2.hkl]

# 
# h,k,l, Fc-squared, Fo-squared, sigma(Fo-squared) and status flag 
# 
data_I
_shelx_title ' X in P-1' 
_shelx_refln_list_code          4 
_shelx_F_calc_maximum      145.04 
_exptl_crystal_F_000       264.00 
_reflns_d_resolution_high  0.8292 
 
loop_ 
 _symmetry_equiv_pos_as_xyz 
 'x, y, z' 
 '-x, -y, -z' 
 
_cell_length_a     6.4840 
_cell_length_b     8.7250 
_cell_length_c    11.6720 
_cell_angle_alpha  69.980 
_cell_angle_beta   75.430 
_cell_angle_gamma  88.330 
 
_shelx_F_squared_multiplier     1.000 
 
loop_ 
 _refln_index_h 
 _refln_index_k 
 _refln_index_l 
 _refln_F_squared_calc 
 _refln_F_squared_meas 
 _refln_F_squared_sigma 
 _refln_observed_status 
   1   0   0     3099.75     2748.97     16.92 o 
   2   0   0      234.31      238.32      1.56 o 
   3   0   0      897.15      901.90     15.75 o 
   4   0   0      194.94      223.34      2.26 o 
   5   0   0        0.38        0.25      0.42 o 
   6   0   0       24.07       21.08      1.00 o 
   7   0   0       20.70       17.62      1.12 o 
  -7   1   0        0.00        1.21      0.50 o 
  -6   1   0       18.96       17.91      1.00 o 
  -5   1   0       14.03       15.08      0.75 o 
  -4   1   0       72.56       70.74      1.29 o 
  -3   1   0       94.55       98.10      1.25 o 
  -2   1   0        0.23       15.37      0.42 o 
  -1   1   0        9.94       13.04      0.29 o 
   0   1   0      212.08      201.68      2.57 o 
   1   1   0      213.90      200.28      4.73 o 
   2   1   0       72.40       70.17      0.88 o 
   3   1   0       27.75       28.84      0.71 o 
   4   1   0       84.53       84.15      1.42 o 
   5   1   0       68.67       62.00      1.46 o 
   6   1   0        8.93        6.25      0.71 o 
   7   1   0        0.34       -0.62      0.62 o 
  -7   2   0        7.14        7.41      0.83 o 
  -6   2   0        6.06        6.08      0.71 o 
  -5   2   0        9.26       10.00      0.67 o 
  -4   2   0        0.15       -0.04      0.37 o 
  -3   2   0        7.81        8.87      0.46 o 
  -2   2   0      124.67      135.05      1.30 o 
  -1   2   0     1170.34     1147.67     13.50 o 
   0   2   0      569.66      594.05      6.30 o 
   1   2   0      274.09      271.43      1.60 o 
   2   2   0     1591.66     1511.10     19.03 o 
   3   2   0       20.22       24.71      0.71 o 
   4   2   0        1.35        1.25      0.33 o 
   5   2   0      188.54      170.30      2.42 o 
   6   2   0       26.40       24.58      1.12 o 
   7   2   0        2.95        3.58      0.67 o 
  -7   3   0       14.37       12.95      1.12 o 
  -6   3   0        1.18        2.08      0.50 o 
  -5   3   0        8.67        9.62      0.71 o 
  -4   3   0       45.93       44.10      1.13 o 
  -3   3   0       27.64       27.33      0.75 o 
  -2   3   0      132.81      126.36      1.38 o 
  -1   3   0      479.77      459.04      2.37 o 
   0   3   0      610.46      625.26      7.99 o 
   1   3   0     1105.58     1039.74     15.63 o 
   2   3   0      217.60      234.02      1.97 o 
   3   3   0       13.73       16.91      0.67 o 
   4   3   0      109.73      105.58      1.75 o 
   5   3   0        0.00        0.25      0.50 o 
   6   3   0        7.04        5.00      0.71 o 
   7   3   0        9.52        8.16      0.87 o 
  -7   4   0        5.94        6.79      0.92 o 
  -6   4   0       12.82       14.33      0.92 o 
  -5   4   0        6.19        5.04      0.67 o 
  -4   4   0       69.01       79.51      1.54 o 
  -3   4   0        0.60        0.50      0.33 o 
  -2   4   0       46.60       43.48      0.92 o 
  -1   4   0      358.21      353.56      2.40 o 
   0   4   0      167.75      192.15      3.79 o 
   1   4   0      162.42      155.95      1.63 o 
   2   4   0       35.04       33.55      0.92 o 
   3   4   0       43.55       46.64      1.13 o 
   4   4   0      122.52      121.82      2.00 o 
   5   4   0        0.15       -0.46      0.54 o 
   6   4   0       14.31       12.87      0.92 o 
  -6   5   0        7.30        7.91      0.87 o 
  -5   5   0        9.73        9.16      0.79 o 
  -4   5   0        0.04       -0.46      0.46 o 
  -3   5   0        1.54        2.00      0.42 o 
  -2   5   0        0.00        0.21      0.33 o 
  -1   5   0       13.33       12.70      0.58 o 
   0   5   0        9.09        7.13      0.35 o 
   1   5   0      214.78      224.23      2.22 o 
   2   5   0       41.27       44.26      1.13 o 
   3   5   0        7.04        7.87      0.62 o 
   4   5   0        9.34        7.16      0.75 o 
   5   5   0        0.27        0.21      0.50 o 
   6   5   0        2.84        3.62      0.75 o 
  -6   6   0        0.07       -0.04      0.67 o 
  -5   6   0        0.28       -0.37      0.58 o 
  -4   6   0        3.09        3.46      0.58 o 
  -3   6   0        3.37        3.25      0.46 o 
  -2   6   0        0.15        0.17      0.42 o 
  -1   6   0        0.09        0.50      0.33 o 
   0   6   0       14.01       12.83      0.50 o 
   1   6   0       57.40       59.99      1.38 o 
   2   6   0       11.67       12.70      0.75 o 
   3   6   0        0.00        0.25      0.42 o 
   4   6   0       64.94       68.61      1.79 o 
   5   6   0        3.10        3.25      0.75 o 
  -5   7   0        0.64        1.12      0.62 o 
  -4   7   0        0.02        0.50      0.54 o 
  -3   7   0        5.57        6.12      0.67 o 
  -2   7   0        1.58        1.00      0.54 o 
  -1   7   0        0.00        0.37      0.46 o 
   0   7   0        5.26        5.06      0.65 o 
   1   7   0       34.81       36.92      1.21 o 
   2   7   0        2.35        2.46      0.50 o 
   3   7   0        7.64        6.21      0.75 o 
   4   7   0       29.52       30.16      1.37 o 
  -4   8   0        1.26        1.50      0.62 o 
  -3   8   0        0.63        0.04      0.58 o 
  -2   8   0        0.00        0.87      0.50 o 
  -1   8   0        8.10        5.29      0.71 o 
   0   8   0        1.41        1.55      0.41 o 
   1   8   0        0.97        1.92      0.54 o 
   2   8   0       13.29       15.49      0.96 o 
   3   8   0        9.94        9.75      0.92 o 
   4   8   0        8.29        5.87      1.00 o 
  -3   9   0        0.03       -0.67      0.67 o 
  -2   9   0        0.02       -0.58      0.62 o 
  -1   9   0        2.80        1.17      0.71 o 
   0   9   0        0.04       -0.17      0.41 o 
   1   9   0        0.87        0.50      0.58 o 
   2   9   0        0.07       -0.50      0.62 o 
  -2  -9   1        2.38        1.46      0.71 o 
  -1  -9   1        5.06        3.62      0.79 o 
   0  -9   1       10.72        9.87      0.66 o 
   1  -9   1        0.35        0.54      0.58 o 
   2  -9   1        0.93        0.12      0.67 o 
   3  -9   1        0.00        0.17      0.62 o 
  -3  -8   1       10.26       12.83      1.04 o 
  -2  -8   1        1.68        1.67      0.67 o 
  -1  -8   1        1.39        3.37      0.54 o 
   0  -8   1       14.26       12.86      0.68 o 
   1  -8   1        0.04       -0.29      0.54 o 
   2  -8   1        1.45       -0.04      0.62 o 
   3  -8   1        0.01       -0.50      0.58 o 
   4  -8   1        0.75       -0.25      0.62 o 
  -4  -7   1        0.65        1.33      0.71 o 
  -3  -7   1       13.09       15.12      0.96 o 
  -2  -7   1        5.29        5.58      0.62 o 
  -1  -7   1        0.25        0.17      0.50 o 
   0  -7   1       33.11       31.05      2.92 o 
   1  -7   1        0.55        0.67      0.46 o 
   2  -7   1        1.71        1.29      0.54 o 
   3  -7   1        0.87        0.87      0.54 o 
   4  -7   1        0.61        0.42      0.54 o 
   5  -7   1        1.76        1.92      0.67 o 
  -5  -6   1        3.31        3.50      0.75 o 
  -4  -6   1        5.34        5.16      0.79 o 
  -3  -6   1       29.20       31.87      1.21 o 
  -2  -6   1       10.52        9.04      0.71 o 
  -1  -6   1       25.02       25.25      0.96 o 
   0  -6   1       31.58       30.78      0.71 o 
   1  -6   1      125.87      124.77      1.92 o 
   2  -6   1        5.58        4.33      0.54 o 
   3  -6   1        5.27        4.58      0.58 o 
   4  -6   1        1.83        2.00      0.50 o 
   5  -6   1       12.46       11.62      0.96 o 
   6  -6   1        0.01        0.08      0.58 o 
  -5  -5   1        8.71        6.50      0.75 o 
  -4  -5   1       24.52       24.04      1.12 o 
  -3  -5   1       36.05       37.29      1.17 o 
  -2  -5   1       28.53       31.66      1.00 o 
  -1  -5   1      123.61      131.06      1.80 o 
   0  -5   1      183.14      166.63      5.69 o 
   1  -5   1       18.48       20.54      0.79 o 
   2  -5   1      132.16      123.57      1.80 o 
   3  -5   1        4.79        4.33      0.50 o 
   4  -5   1        8.93        7.37      0.67 o 
   5  -5   1        1.75        0.75      0.58 o 
   6  -5   1        5.15        7.08      0.79 o 
  -6  -4   1        0.21       -0.21      0.62 o 
  -5  -4   1       52.76       43.80      1.46 o 
  -4  -4   1      113.69      109.07      2.00 o 
  -3  -4   1        2.44        3.21      0.46 o 
  -2  -4   1      138.65      149.64      1.88 o 
  -1  -4   1      250.57      241.89      2.18 o 
   0  -4   1       54.96       48.97      0.68 o 
   1  -4   1      209.77      220.81      1.97 o 
   2  -4   1      341.93      362.61      2.65 o 
   3  -4   1        0.23        0.54      0.33 o 
   4  -4   1        9.44        9.37      0.67 o 
   5  -4   1        0.65        1.25      0.46 o 
   6  -4   1        8.11        8.91      0.83 o 
   7  -4   1        0.33        0.50      0.62 o 
  -6  -3   1        0.00       -0.12      0.58 o 
  -5  -3   1       35.85       30.37      1.17 o 
  -4  -3   1        0.35        1.17      0.46 o 
  -3  -3   1       12.05       11.66      0.62 o 
  -2  -3   1        0.01        0.50      0.21 o 
  -1  -3   1       24.56       23.84      0.63 o 
   0  -3   1      189.11      189.86      1.13 o 
   1  -3   1      553.76      552.83      2.72 o 
   2  -3   1       19.17       16.21      0.54 o 
   3  -3   1        0.46        0.50      0.29 o 
   4  -3   1        0.61        0.62      0.42 o 
   5  -3   1       24.43       22.33      0.96 o 
   6  -3   1        4.37        3.29      0.67 o 
   7  -3   1        6.69        7.20      0.92 o 
  -7  -2   1        0.10       -0.04      0.58 o 
  -6  -2   1       54.90       52.59      1.58 o 
  -5  -2   1        1.98        0.96      0.50 o 
  -4  -2   1       10.95        9.25      0.58 o 
  -3  -2   1      549.57      607.68      3.50 o 
  -2  -2   1      457.87      486.56      2.70 o 
  -1  -2   1       65.37       67.06      0.88 o 
   0  -2   1     8820.43     9793.95    100.70 o 
   1  -2   1    21035.79    25982.09     86.32 o 
   2  -2   1      113.52      130.75      1.30 o 
   3  -2   1      181.55      186.80      1.80 o 
   4  -2   1      503.93      535.92      3.58 o 
   5  -2   1       10.31       10.37      0.67 o 
   6  -2   1        0.08        0.42      0.50 o 
   7  -2   1       27.69       30.33      1.37 o 
  -7  -1   1        4.46        5.33      0.79 o 
  -6  -1   1        3.41        3.46      0.62 o 
  -5  -1   1       54.11       55.06      1.42 o 
  -4  -1   1        1.37        1.21      0.29 o 
  -3  -1   1        0.40        0.50      0.29 o 
  -2  -1   1       16.78       18.29      0.50 o 
  -1  -1   1       50.46       39.34      0.58 o 
   0  -1   1       92.73       79.75      1.91 o 
   1  -1   1      139.32      126.81      0.92 o 
   2  -1   1        8.76        7.29      0.29 o 
   3  -1   1      100.72       98.20      1.25 o 
   4  -1   1        7.69        7.20      0.54 o 
   5  -1   1       19.11       20.37      0.83 o 
   6  -1   1       53.44       49.34      1.50 o 
   7  -1   1        2.22        2.37      0.58 o 
  -7   0   1        3.58        3.29      0.71 o 
  -6   0   1       18.70       17.37      0.96 o 
  -5   0   1       63.06       63.41      1.46 o 
  -4   0   1        7.77        7.29      0.50 o 
  -3   0   1      118.40      120.59      1.42 o 
  -2   0   1       30.39       24.81      0.54 o 
  -1   0   1     1108.20      929.04     10.36 o 
   0   0   1     1352.43     1266.07     11.77 o 
   1   0   1      371.94      340.14      5.46 o 
   2   0   1        0.14        0.08      0.12 o 
   3   0   1      926.11      911.13     15.56 o 
   4   0   1        2.36        2.62      0.33 o 
   5   0   1       42.27       39.01      1.13 o 
   6   0   1       86.89       78.94      1.83 o 
   7   0   1        7.26        7.12      0.79 o 
  -7   1   1        0.08        0.75      0.54 o 
  -6   1   1       57.48       59.39      1.63 o 
  -5   1   1       48.08       50.51      1.33 o 
  -4   1   1        7.33        6.79      0.54 o 
  -3   1   1      356.58      372.22      2.48 o 
  -2   1   1       60.48       76.98      0.92 o 
  -1   1   1     1933.40     1799.58     15.13 o 
   0   1   1      370.00      325.21      5.69 o 
   1   1   1      751.55      681.82      8.45 o 
   2   1   1     1367.98     1272.31     15.36 o 
   3   1   1      230.75      240.64      1.93 o 
   4   1   1        1.87        2.04      0.33 o 
   5   1   1      105.95      109.36      1.88 o 
   6   1   1       16.60       13.45      0.87 o 
   7   1   1        1.29        1.08      0.50 o 
  -7   2   1        2.01        2.87      0.67 o 
  -6   2   1       22.19       21.16      1.12 o 
  -5   2   1       28.53       28.58      1.04 o 
  -4   2   1      152.82      173.09      2.05 o 
  -3   2   1       57.19       66.27      1.13 o 
  -2   2   1        3.30        3.25      0.25 o 
  -1   2   1      166.05      147.24      1.13 o 
   0   2   1     3849.06     3948.82     42.07 o 
   1   2   1       29.92       22.27      0.46 o 
   2   2   1      138.12      139.15      1.30 o 
   3   2   1        6.56        4.00      0.33 o 
   4   2   1        4.64        5.66      0.46 o 
   5   2   1       73.99       74.89      1.67 o 
   6   2   1        0.20        0.33      0.54 o 
   7   2   1       11.16       10.37      0.92 o 
  -7   3   1        0.88        0.83      0.62 o 
  -6   3   1        1.76        1.67      0.62 o 
  -5   3   1       21.45       24.33      1.00 o 
  -4   3   1      120.77      119.93      1.84 o 
  -3   3   1       65.34       67.28      1.21 o 
  -2   3   1        8.39        7.75      0.37 o 
  -1   3   1       24.45       20.30      0.54 o 
   0   3   1       66.47       86.57      0.84 o 
   1   3   1      546.28      517.73     10.50 o 
   2   3   1      150.70      142.34      1.46 o 
   3   3   1       79.38       83.16      1.34 o 
   4   3   1       14.63       14.66      0.71 o 
   5   3   1        2.32        3.96      0.62 o 
   6   3   1        0.26       -0.54      0.54 o 
   7   3   1        6.39        8.12      0.83 o 
  -7   4   1        0.54        0.37      0.62 o 
  -6   4   1       25.67       30.70      1.37 o 
  -5   4   1        9.49        9.12      0.79 o 
  -4   4   1        0.30       -0.12      0.46 o 
  -3   4   1       28.13       31.12      0.92 o 
  -2   4   1        1.82        1.79      0.33 o 
  -1   4   1      105.09      102.80      1.29 o 
   0   4   1       13.83       14.58      0.35 o 
   1   4   1      372.25      387.89      2.48 o 
   2   4   1       39.93       43.27      0.96 o 
   3   4   1       10.90       11.33      0.58 o 
   4   4   1       13.21       12.87      0.75 o 
   5   4   1      129.19      132.49      2.34 o 
   6   4   1        0.00        0.96      0.46 o 
  -6   5   1        3.25        4.00      0.79 o 
  -5   5   1        0.70        0.62      0.62 o 
  -4   5   1        4.66        5.16      0.58 o 
  -3   5   1        1.56        1.29      0.37 o 
  -2   5   1       60.02       56.04      1.21 o 
  -1   5   1       34.57       38.59      0.96 o 
   0   5   1       29.45       31.07      0.59 o 
   1   5   1       71.87       80.55      1.33 o 
   2   5   1       46.37       51.77      1.17 o 
   3   5   1        2.68        2.25      0.46 o 
   4   5   1       55.84       57.48      1.46 o 
   5   5   1       17.20       15.79      1.04 o 
   6   5   1        2.58        0.37      0.75 o 
  -6   6   1       14.07       14.04      1.17 o 
  -5   6   1       11.15       13.62      1.00 o 
  -4   6   1       17.83       17.95      1.00 o 
  -3   6   1        0.57        1.12      0.42 o 
  -2   6   1        0.16        0.54      0.37 o 
  -1   6   1        3.49        4.12      0.46 o 
   0   6   1       58.27       59.27      0.91 o 
   1   6   1        6.92        7.16      0.58 o 
   2   6   1       22.09       23.87      0.87 o 
   3   6   1       26.91       27.83      1.08 o 
   4   6   1       28.36       27.08      1.21 o 
   5   6   1       12.44       12.54      0.92 o 
  -5   7   1        3.29        3.71      0.75 o 
  -4   7   1        6.96        6.37      0.79 o 
  -3   7   1        0.36       -0.37      0.50 o 
  -2   7   1        2.75        3.00      0.50 o 
  -1   7   1        0.14       -0.12      0.42 o 
   0   7   1       24.07       24.82      0.69 o 
   1   7   1        5.40        6.12      0.58 o 
   2   7   1        0.23       -0.12      0.46 o 
   3   7   1        0.30        1.04      0.46 o 
   4   7   1        1.12        1.50      0.62 o 
   5   7   1        1.52        2.66      0.71 o 
  -4   8   1        0.54        0.50      0.62 o 
  -3   8   1        0.00        0.67      0.58 o 
  -2   8   1       11.70       11.37      0.87 o 
  -1   8   1        1.00        1.58      0.50 o 
   0   8   1        0.22        0.41      1.00 o 
   1   8   1       12.13       11.91      0.87 o 
   2   8   1       19.04       19.03      1.04 o 
   3   8   1        0.42        0.33      0.62 o 
   4   8   1       17.52       19.33      1.21 o 
  -3   9   1       15.53       12.16      1.12 o 
  -2   9   1        7.93        9.20      0.83 o 
  -1   9   1        9.62        8.95      0.87 o 
   0   9   1       34.32       32.85      0.99 o 
   1   9   1        3.11        2.79      0.71 o 
   2   9   1        5.87        5.29      0.79 o 
   3   9   1        7.82        8.54      0.96 o 
  -1  10   1        0.06        0.58      0.67 o 
   0  10   1        0.00        0.04      0.47 o 
  -1  -9   2        1.39        0.37      0.75 o 
   0  -9   2        0.54        0.38      0.49 o 
   1  -9   2        1.78        1.04      0.79 o 
   2  -9   2        0.32        0.29      0.67 o 
  -2  -8   2        2.10        0.83      0.71 o 
  -1  -8   2        0.25        0.29      0.62 o 
   0  -8   2       12.39       11.06      0.68 o 
   1  -8   2        0.00        0.37      0.54 o 
   2  -8   2       20.29       16.99      1.08 o 
   3  -8   2        0.06        0.46      0.62 o 
   4  -8   2        0.30        0.96      0.67 o 
  -4  -7   2        0.49        1.42      0.71 o 
  -3  -7   2       19.40       23.28      1.21 o 
  -2  -7   2       11.73       10.58      0.83 o 
  -1  -7   2       10.67       10.45      0.79 o 
   0  -7   2       54.87       54.63      1.08 o 
   1  -7   2       16.67       12.04      0.96 o 
   2  -7   2        1.47        0.25      0.71 o 
   3  -7   2       11.01       11.16      0.83 o 
   4  -7   2        0.05       -0.33      0.54 o 
   5  -7   2        0.66        0.12      0.67 o 
  -4  -6   2       50.45       47.92      1.67 o 
  -3  -6   2       15.35       15.91      0.96 o 
  -2  -6   2        5.19        6.12      0.62 o 
  -1  -6   2       84.64       84.37      1.75 o 
   0  -6   2        3.92        3.75      0.42 o 
   1  -6   2        0.12       -0.12      0.50 o 
   2  -6   2       72.06       64.29      1.58 o 
   3  -6   2       38.77       41.00      1.33 o 
   4  -6   2        0.27        0.12      0.50 o 
   5  -6   2        0.65        1.12      0.58 o 
   6  -6   2        0.10        0.54      0.62 o 
  -5  -5   2        0.15        0.12      0.67 o 
  -4  -5   2       27.72       27.04      1.17 o 
  -3  -5   2       16.85       15.24      0.87 o 
  -2  -5   2        0.13        0.37      0.37 o 
  -1  -5   2        0.93        0.54      0.33 o 
   0  -5   2       44.34       43.90      1.44 o 
   1  -5   2        0.22        0.58      0.50 o 
   2  -5   2       90.96       82.44      1.59 o 
   3  -5   2        3.38        3.79      0.50 o 
   4  -5   2        0.84        1.42      0.46 o 
   5  -5   2        6.80        7.25      0.75 o 
   6  -5   2        3.48        2.50      0.71 o 
  -6  -4   2        0.22        0.79      0.58 o 
  -5  -4   2       39.19       37.21      1.42 o 
  -4  -4   2        3.21        2.67      0.58 o 
  -3  -4   2        0.01        0.33      0.37 o 
  -2  -4   2      234.54      252.19      2.55 o 
  -1  -4   2      118.39      114.00      1.63 o 
   0  -4   2       41.75       46.97      0.85 o 
   1  -4   2     3509.67     3431.34     35.49 o 
   2  -4   2     1534.61     1404.66     23.09 o 
   3  -4   2       12.26       14.91      0.67 o 
   4  -4   2       92.09       90.43      1.71 o 
   5  -4   2       86.27       83.94      1.88 o 
   6  -4   2        0.86        1.04      0.58 o 
   7  -4   2        1.13        2.12      0.71 o 
  -6  -3   2        6.87        6.50      0.87 o 
  -5  -3   2        9.18        8.95      0.79 o 
  -4  -3   2       97.78       92.44      1.84 o 
  -3  -3   2       12.15       11.62      0.62 o 
  -2  -3   2       52.68       51.24      1.08 o 
  -1  -3   2       31.47       29.05      0.75 o 
   0  -3   2       70.51       64.28      1.40 o 
   1  -3   2        0.35        0.33      0.29 o 
   2  -3   2       10.39        9.04      0.50 o 
   3  -3   2        0.14        0.17      0.29 o 
   4  -3   2       11.08        9.87      0.67 o 
   5  -3   2        2.02        0.79      0.54 o 
   6  -3   2        0.59        1.62      0.50 o 
   7  -3   2       13.05       12.12      1.04 o 
  -6  -2   2        6.05        6.08      0.75 o 
  -5  -2   2       17.52       18.33      0.92 o 
  -4  -2   2      115.91      112.68      1.88 o 
  -3  -2   2       21.24       19.79      0.75 o 
  -2  -2   2      145.04      149.32      1.63 o 
  -1  -2   2        0.29        0.33      0.12 o 
   0  -2   2      515.52      498.54     29.70 o 
   1  -2   2      926.89      867.77     13.35 o 
   2  -2   2       18.30       21.42      0.58 o 
   3  -2   2      117.79      111.16      1.42 o 
   4  -2   2       96.96       95.77      1.54 o 
   5  -2   2        0.89        0.71      0.42 o 
   6  -2   2       38.08       40.50      1.37 o 
   7  -2   2       24.43       23.24      1.21 o 
  -7  -1   2        0.88        0.12      0.67 o 
  -6  -1   2        5.89        5.75      0.67 o 
  -5  -1   2       36.01       31.54      1.12 o 
  -4  -1   2       65.01       58.83      1.33 o 
  -3  -1   2      105.58      109.64      1.54 o 
  -2  -1   2      338.07      367.59      2.32 o 
  -1  -1   2       31.65       45.20      0.71 o 
   0  -1   2     1844.44     1786.58     11.55 o 
   1  -1   2     3936.98     3935.03     26.03 o 
   2  -1   2        4.23        3.79      0.29 o 
   3  -1   2      428.40      431.57      2.66 o 
   4  -1   2       16.48       16.91      0.67 o 
   5  -1   2        0.41       -0.12      0.33 o 
   6  -1   2       10.94       10.95      0.83 o 
   7  -1   2        6.38        4.16      0.79 o 
  -7   0   2        0.43        0.71      0.62 o 
  -6   0   2        0.36        0.12      0.50 o 
  -5   0   2       33.47       33.25      1.12 o 
  -4   0   2       53.37       50.65      1.17 o 
  -3   0   2      691.83      692.07     14.97 o 
  -2   0   2       14.68       12.29      0.42 o 
  -1   0   2       27.98       21.77      0.42 o 
   0   0   2       75.63       72.70      0.52 o 
   1   0   2     2671.58     2499.48     18.08 o 
   2   0   2       91.16       79.19      0.92 o 
   3   0   2      112.08      113.08      1.34 o 
   4   0   2       15.71       19.20      0.71 o 
   5   0   2       20.69       20.33      0.83 o 
   6   0   2        2.88        3.16      0.62 o 
   7   0   2        0.79        1.29      0.50 o 
  -7   1   2        0.61       -0.37      0.67 o 
  -6   1   2        0.92        1.17      0.54 o 
  -5   1   2        5.14        5.66      0.62 o 
  -4   1   2        4.44        3.75      0.46 o 
  -3   1   2      193.35      205.78      1.97 o 
  -2   1   2      197.07      204.17      1.59 o 
  -1   1   2        3.38        2.67      0.17 o 
   0   1   2        2.44        2.61      0.15 o 
   1   1   2      148.44      148.89      1.01 o 
   2   1   2     2000.81     1757.11     18.45 o 
   3   1   2       35.96       37.77      0.79 o 
   4   1   2       14.42       15.75      0.67 o 
   5   1   2        3.88        3.71      0.50 o 
   6   1   2       13.11       14.29      0.92 o 
   7   1   2        0.16        0.17      0.50 o 
  -7   2   2       12.72       13.49      1.04 o 
  -6   2   2       27.73       27.62      1.25 o 
  -5   2   2       18.53       19.16      0.92 o 
  -4   2   2       21.50       21.33      0.79 o 
  -3   2   2        4.60        5.08      0.42 o 
  -2   2   2      285.83      300.27      2.02 o 
  -1   2   2        2.38        2.83      0.21 o 
   0   2   2     1014.24      959.05      8.24 o 
   1   2   2      137.80      152.96      1.13 o 
   2   2   2     1199.42     1146.53     15.77 o 
   3   2   2        7.95        6.83      0.42 o 
   4   2   2       13.85       11.29      0.58 o 
   5   2   2      106.36      103.73      1.84 o 
   6   2   2       55.52       58.18      1.58 o 
   7   2   2        0.07       -0.17      0.54 o 
  -7   3   2        0.09       -0.04      0.62 o 
  -6   3   2       12.61       13.66      1.00 o 
  -5   3   2        0.17        0.83      0.50 o 
  -4   3   2        0.47        0.96      0.46 o 
  -3   3   2       37.11       46.68      1.04 o 
  -2   3   2        0.33        0.50      0.21 o 
  -1   3   2      102.80       98.11      1.13 o 
   0   3   2       15.99       20.30      0.46 o 
   1   3   2        6.64        5.46      0.29 o 
   2   3   2       92.87      103.83      1.25 o 
   3   3   2       62.19       68.32      1.21 o 
   4   3   2       22.11       22.70      0.79 o 
   5   3   2      164.43      162.05      2.34 o 
   6   3   2        0.03       -0.58      0.58 o 
   7   3   2        0.67        0.12      0.67 o 
  -6   4   2        8.01        8.91      0.92 o 
  -5   4   2      110.02      108.67      2.13 o 
  -4   4   2        1.35        1.71      0.46 o 
  -3   4   2       39.25       43.51      1.08 o 
  -2   4   2       22.04       22.37      0.67 o 
  -1   4   2       31.21       24.42      0.67 o 
   0   4   2       14.03       17.33      0.44 o 
   1   4   2      209.15      223.30      1.84 o 
   2   4   2      159.14      164.15      1.76 o 
   3   4   2      174.76      174.18      1.97 o 
   4   4   2       24.86       23.16      0.92 o 
   5   4   2       32.51       28.62      1.17 o 
   6   4   2       15.21       14.99      0.96 o 
   7   4   2        0.72        0.92      0.67 o 
  -6   5   2       20.74       22.12      1.33 o 
  -5   5   2       16.17       18.41      1.04 o 
  -4   5   2       25.75       25.54      1.04 o 
  -3   5   2       14.58       15.49      0.75 o 
  -2   5   2        0.01        0.17      0.33 o 
  -1   5   2       35.49       31.51      0.83 o 
   0   5   2        2.64        2.53      0.25 o 
   1   5   2       83.34       82.58      1.34 o 
   2   5   2       27.71       30.46      0.87 o 
   3   5   2        3.37        3.08      0.46 o 
   4   5   2        1.95        2.87      0.50 o 
   5   5   2        6.58        5.66      0.71 o 
   6   5   2        4.96        3.66      0.75 o 
  -6   6   2       17.81       19.41      1.37 o 
  -5   6   2        0.02        1.00      0.58 o 
  -4   6   2        3.81        3.37      0.58 o 
  -3   6   2       28.12       26.41      1.04 o 
  -2   6   2       10.79       10.04      0.62 o 
  -1   6   2       26.51       24.58      0.87 o 
   0   6   2        0.26        0.24      0.25 o 
   1   6   2        3.68        4.12      0.46 o 
   2   6   2       58.19       62.95      1.38 o 
   3   6   2       22.48       21.45      0.96 o 
   4   6   2        0.16       -0.17      0.54 o 
   5   6   2       56.11       55.93      1.71 o 
   6   6   2        3.13        2.04      0.71 o 
  -5   7   2       18.82       23.66      1.21 o 
  -4   7   2       27.32       27.20      1.21 o 
  -3   7   2       44.54       44.75      1.38 o 
  -2   7   2       71.64       70.42      1.63 o 
  -1   7   2        6.95        6.12      0.62 o 
   0   7   2       98.74       98.48      1.27 o 
   1   7   2      135.30      147.44      2.13 o 
   2   7   2        1.45        1.21      0.50 o 
   3   7   2       29.80       29.08      1.21 o 
   4   7   2       23.73       23.74      1.17 o 
   5   7   2        3.94        2.71      0.75 o 
  -4   8   2        0.02       -0.67      0.67 o 
  -3   8   2        0.01       -0.08      0.54 o 
  -2   8   2        5.12        3.83      0.62 o 
  -1   8   2        0.75       -0.04      0.54 o 
   0   8   2        0.25       -0.08      0.38 o 
   1   8   2        1.13        1.58      0.46 o 
   2   8   2        9.73        8.08      0.83 o 
   3   8   2        7.40        9.95      0.83 o 
   4   8   2       23.22       23.99      1.29 o 
  -3   9   2        2.27        1.12      0.71 o 
  -2   9   2        4.13        4.33      0.71 o 
  -1   9   2       18.72       17.33      1.12 o 
   0   9   2       24.24       23.58      0.85 o 
   1   9   2        0.82        0.96      0.62 o 
   2   9   2       38.28       40.70      1.58 o 
   3   9   2       60.48       63.10      2.00 o 
  -2  10   2        3.69        4.12      0.83 o 
  -1  10   2        1.65        1.42      0.71 o 
   0  10   2        0.20       -0.36      0.50 o 
   1  10   2        7.42        8.91      1.00 o 
  -2  -8   3        0.35        0.83      0.71 o 
  -1  -8   3        5.79        5.71      0.83 o 
   0  -8   3       12.44       12.83      1.15 o 
   1  -8   3        0.00        0.50      0.62 o 
   2  -8   3        1.83        1.67      0.79 o 
   3  -8   3       16.80       14.74      1.17 o 
  -3  -7   3        2.06        0.75      0.79 o 
  -2  -7   3        7.98        9.58      0.83 o 
  -1  -7   3        0.10        0.00      0.54 o 
   0  -7   3        2.08        2.09      0.73 o 
   1  -7   3       13.93       15.29      0.96 o 
   2  -7   3       11.55        9.83      0.96 o 
   3  -7   3        8.95        5.71      0.83 o 
   4  -7   3        0.73        0.87      0.62 o 
   5  -7   3        0.20       -0.04      0.62 o 
  -4  -6   3       13.13       14.12      1.04 o 
  -3  -6   3        7.89        6.62      0.87 o 
  -2  -6   3        5.72        6.08      0.71 o 
  -1  -6   3       48.68       50.72      1.46 o 
   0  -6   3       13.68       13.31      0.57 o 
   1  -6   3       72.17       71.55      1.63 o 
   2  -6   3      597.62      559.53      4.46 o 
   3  -6   3      104.40       95.81      2.00 o 
   4  -6   3        5.61        4.46      0.71 o 
   5  -6   3       27.17       24.45      1.29 o 
   6  -6   3        7.77        7.41      0.92 o 
  -5  -5   3        2.42        2.37      0.67 o 
  -4  -5   3       17.33       15.54      1.04 o 
  -3  -5   3       38.01       38.79      1.37 o 
  -2  -5   3        2.57        2.46      0.58 o 
  -1  -5   3        6.52        6.25      0.54 o 
   0  -5   3        6.57        6.02      0.48 o 
   1  -5   3       14.89       14.87      0.75 o 
   2  -5   3        7.00        7.83      0.67 o 
   3  -5   3        1.39        2.08      0.50 o 
   4  -5   3        1.46        1.29      0.50 o 
   5  -5   3        1.85        2.29      0.58 o 
   6  -5   3        0.95        0.92      0.54 o 
  -5  -4   3       10.92       11.70      0.96 o 
  -4  -4   3        0.04       -0.17      0.54 o 
  -3  -4   3       32.37       32.87      1.17 o 
  -2  -4   3        0.62        0.42      0.42 o 
  -1  -4   3       17.67       19.08      0.75 o 
   0  -4   3       20.12       21.94      0.54 o 
   1  -4   3      106.07       98.52      1.59 o 
   2  -4   3      260.91      262.62      2.55 o 
   3  -4   3        3.01        1.96      0.42 o 
   4  -4   3       32.88       32.50      1.08 o 
   5  -4   3       12.32       12.16      0.83 o 
   6  -4   3        0.21        1.50      0.58 o 
   7  -4   3       11.43       11.29      1.08 o 
  -6  -3   3        1.71        2.46      0.71 o 
  -5  -3   3       28.85       28.49      1.21 o 
  -4  -3   3        0.01        0.12      0.46 o 
  -3  -3   3       18.20       18.62      0.83 o 
  -2  -3   3      175.27      176.79      2.09 o 
  -1  -3   3      101.46      106.54      1.50 o 
   0  -3   3       14.97       13.39      0.54 o 
   1  -3   3       13.80       14.08      0.58 o 
   2  -3   3     1068.01      972.11     18.06 o 
   3  -3   3       42.16       39.22      1.00 o 
   4  -3   3       75.13       76.36      1.50 o 
   5  -3   3        2.23        2.33      0.54 o 
   6  -3   3        2.15        3.62      0.62 o 
   7  -3   3        0.02       -0.58      0.71 o 
  -6  -2   3        7.54        8.04      0.79 o 
  -5  -2   3        1.65        1.62      0.54 o 
  -4  -2   3       64.00       64.58      1.50 o 
  -3  -2   3        0.44        0.17      0.33 o 
  -2  -2   3      334.65      354.61      2.69 o 
  -1  -2   3       32.17       33.55      0.75 o 
   0  -2   3       47.94       38.86      1.00 o 
   1  -2   3      329.34      321.49      2.11 o 
   2  -2   3      133.29      244.97      1.97 o 
   3  -2   3        1.76        1.17      0.33 o 
   4  -2   3       31.65       31.50      0.92 o 
   5  -2   3        5.26        5.46      0.54 o 
   6  -2   3        8.08        8.83      0.79 o 
   7  -2   3        0.09        0.21      0.67 o 
  -6  -1   3        1.44        2.58      0.58 o 
  -5  -1   3        7.64        8.70      0.75 o 
  -4  -1   3       29.35       32.58      1.08 o 
  -3  -1   3       69.93       75.74      1.38 o 
  -2  -1   3        1.46        1.00      0.25 o 
  -1  -1   3       13.98       19.50      0.54 o 
   0  -1   3        2.61        2.21      0.15 o 
   1  -1   3        1.58        1.00      0.21 o 
   2  -1   3        0.18        0.21      0.21 o 
   3  -1   3      606.37      568.61      3.18 o 
   4  -1   3       49.52       46.56      1.08 o 
   5  -1   3        3.78        4.04      0.50 o 
   6  -1   3        2.19        2.33      0.58 o 
   7  -1   3        5.47        5.37      0.79 o 
  -6   0   3       22.02       27.41      1.21 o 
  -5   0   3      157.37      156.57      2.46 o 
  -4   0   3       11.71       12.66      0.71 o 
  -3   0   3       14.62       12.04      0.58 o 
  -2   0   3        9.51       10.41      0.46 o 
  -1   0   3      296.21      290.60      1.81 o 
   0   0   3      135.45      132.02      2.08 o 
   1   0   3      237.17      227.80      1.43 o 
   2   0   3        2.57        3.87      0.25 o 
   3   0   3      469.86      472.89      2.79 o 
   4   0   3        6.07        6.54      0.42 o 
   5   0   3        6.52        5.37      0.50 o 
   6   0   3      117.49      118.03      2.17 o 
   7   0   3        5.55        5.25      0.71 o 
  -6   1   3        0.01        0.17      0.50 o 
  -5   1   3       13.25       11.41      0.83 o 
  -4   1   3        1.22        2.33      0.46 o 
  -3   1   3       49.63       68.67      1.21 o 
  -2   1   3       18.87       20.67      0.58 o 
  -1   1   3      236.01      239.59      1.60 o 
   0   1   3       41.49       41.72      1.04 o 
   1   1   3      154.82      135.95      1.09 o 
   2   1   3      106.47      109.86      1.13 o 
   3   1   3        6.93       10.87      0.46 o 
   4   1   3       26.83       29.92      0.87 o 
   5   1   3        0.15        0.37      0.37 o 
   6   1   3       83.36       86.19      1.88 o 
   7   1   3        1.26        0.75      0.62 o 
  -6   2   3       10.02        9.00      0.79 o 
  -5   2   3       40.23       40.50      1.38 o 
  -4   2   3      448.68      447.09      3.53 o 
  -3   2   3      162.24      183.82      2.01 o 
  -2   2   3       12.40       10.46      0.46 o 
  -1   2   3       67.00       72.98      0.92 o 
   0   2   3      192.31      156.04      0.86 o 
   1   2   3       74.22       80.39      0.88 o 
   2   2   3        6.64        7.71      0.37 o 
   3   2   3       86.38       79.77      1.21 o 
   4   2   3      174.92      157.91      1.92 o 
   5   2   3       24.02       24.66      0.96 o 
   6   2   3        8.40        6.50      0.71 o 
   7   2   3       12.95       13.37      0.96 o 
  -6   3   3        0.02        0.79      0.62 o 
  -5   3   3      133.80      141.93      2.38 o 
  -4   3   3       23.20       23.25      0.92 o 
  -3   3   3      106.75      112.67      1.63 o 
  -2   3   3       51.15       64.01      1.08 o 
  -1   3   3       54.34       55.82      0.92 o 
   0   3   3        0.16        0.26      0.10 o 
   1   3   3       48.97       43.93      0.75 o 
   2   3   3        4.18        4.66      0.33 o 
   3   3   3        9.31       13.62      0.54 o 
   4   3   3        0.12        0.04      0.29 o 
   5   3   3        3.05        3.96      0.58 o 
   6   3   3       11.69       12.37      0.87 o 
   7   3   3        4.00        3.25      0.67 o 
  -6   4   3       20.97       15.79      1.17 o 
  -5   4   3       42.70       48.25      1.50 o 
  -4   4   3        1.74        2.62      0.50 o 
  -3   4   3        2.26        2.17      0.42 o 
  -2   4   3      293.18      302.41      2.43 o 
  -1   4   3      364.88      370.91      2.48 o 
   0   4   3        0.14       -0.10      0.15 o 
   1   4   3       37.77       40.81      0.83 o 
   2   4   3      129.37      160.67      1.71 o 
   3   4   3       90.01       95.81      1.54 o 
   4   4   3        0.21        0.37      0.33 o 
   5   4   3        9.70        8.12      0.71 o 
   6   4   3       49.54       48.51      1.50 o 
   7   4   3        7.74        7.54      0.87 o 
  -6   5   3       30.51       31.70      1.46 o 
  -5   5   3      118.74      123.27      2.42 o 
  -4   5   3       12.88       13.79      0.87 o 
  -3   5   3      194.33      211.93      2.42 o 
  -2   5   3      131.57      144.54      1.88 o 
  -1   5   3      209.43      217.48      2.09 o 
   0   5   3        5.19        5.99      0.32 o 
   1   5   3      746.90      831.23      4.03 o 
   2   5   3      150.76      175.13      1.96 o 
   3   5   3       14.61       15.29      0.71 o 
   4   5   3       75.32       74.97      1.63 o 
   5   5   3       51.26       51.88      1.54 o 
   6   5   3        0.84       -0.08      0.58 o 
  -6   6   3        0.01        1.17      0.71 o 
  -5   6   3        0.61        0.37      0.75 o 
  -4   6   3       17.19       21.45      1.12 o 
  -3   6   3        1.44        1.17      0.46 o 
  -2   6   3        2.71        2.75      0.42 o 
  -1   6   3       56.79       53.24      1.21 o 
   0   6   3       40.68       36.56      0.72 o 
   1   6   3        2.30        2.91      0.42 o 
   2   6   3       22.61       23.12      0.87 o 
   3   6   3        4.63        4.29      0.54 o 
   4   6   3       34.77       34.25      1.21 o 
   5   6   3       40.20       38.67      1.46 o 
   6   6   3        0.22        1.71      0.58 o 
  -5   7   3        8.57        8.83      1.00 o 
  -4   7   3       33.90       37.70      1.42 o 
  -3   7   3       24.91       29.37      1.12 o 
  -2   7   3        4.19        3.58      0.58 o 
  -1   7   3       26.95       26.37      1.00 o 
   0   7   3      146.61      163.68      4.82 o 
   1   7   3       23.90       24.37      0.96 o 
   2   7   3        9.40       10.79      0.71 o 
   3   7   3      190.37      202.68      2.72 o 
   4   7   3       77.55       75.88      1.92 o 
   5   7   3        4.58        3.29      0.75 o 
  -4   8   3        0.20        0.37      0.62 o 
  -3   8   3        0.75        0.46      0.58 o 
  -2   8   3        3.29        2.50      0.62 o 
  -1   8   3       31.69       33.70      1.29 o 
   0   8   3       17.34       17.16      0.69 o 
   1   8   3        0.37        0.83      0.54 o 
   2   8   3       43.49       42.17      1.42 o 
   3   8   3       60.17       64.68      1.79 o 
   4   8   3       47.01       49.54      1.71 o 
  -3   9   3        1.65        1.46      0.62 o 
  -2   9   3        2.74        1.67      0.71 o 
  -1   9   3        3.45        3.62      0.67 o 
   0   9   3        2.39        3.55      0.62 o 
   1   9   3        7.17        7.79      0.83 o 
   2   9   3        8.29        7.45      0.87 o 
   3   9   3        4.46        2.71      0.96 o 
  -2  10   3        0.74        0.37      0.67 o 
  -1  10   3        0.07       -0.71      0.71 o 
   0  10   3       11.10       13.78      0.78 o 
   1  10   3        7.48       10.58      1.00 o 
   2  10   3       28.14       32.62      1.58 o 
  -1  -8   4        3.15        1.46      0.79 o 
   0  -8   4        7.48        7.52      0.65 o 
   1  -8   4        2.14        1.46      0.79 o 
   2  -8   4       35.27       30.58      1.50 o 
   3  -8   4       70.13       62.98      2.04 o 
  -2  -7   4        4.08        3.46      0.83 o 
  -1  -7   4        0.05        0.08      0.58 o 
   0  -7   4        0.08       -0.04      0.46 o 
   1  -7   4        0.10       -0.04      0.54 o 
   2  -7   4        4.22        2.91      0.75 o 
   3  -7   4        0.55        0.96      0.71 o 
   4  -7   4        0.40        0.42      0.75 o 
  -3  -6   4        5.36        4.91      0.79 o 
  -2  -6   4        5.33        5.66      0.83 o 
  -1  -6   4        2.95        4.79      0.58 o 
   0  -6   4        4.05        4.58      0.41 o 
   1  -6   4        8.23        9.04      0.75 o 
   2  -6   4       43.23       39.34      1.46 o 
   3  -6   4       42.06       41.46      1.46 o 
   4  -6   4        2.05        2.21      0.58 o 
   5  -6   4        4.32        5.54      0.79 o 
  -4  -5   4       14.89       16.28      1.12 o 
  -3  -5   4        1.36        1.08      0.67 o 
  -2  -5   4       11.36       11.79      0.83 o 
  -1  -5   4       59.15       56.52      1.46 o 
   0  -5   4       23.36       21.74      0.79 o 
   1  -5   4       14.60       15.29      0.75 o 
   2  -5   4       66.28      104.81      1.88 o 
   3  -5   4      110.46      102.05      1.92 o 
   4  -5   4       13.28       12.95      0.87 o 
   5  -5   4        4.65        5.41      0.67 o 
   6  -5   4        0.91        0.67      0.62 o 
  -5  -4   4        6.49        7.08      0.87 o 
  -4  -4   4        5.54        5.87      0.71 o 
  -3  -4   4       74.97       75.46      1.75 o 
  -2  -4   4       27.43       26.87      1.04 o 
  -1  -4   4       20.14       19.29      0.83 o 
   0  -4   4        7.58        7.58      0.38 o 
   1  -4   4        1.59        1.21      0.37 o 
   2  -4   4       69.16       61.22      1.33 o 
   3  -4   4        7.94        6.70      0.62 o 
   4  -4   4        0.16       -0.42      0.46 o 
   5  -4   4        1.24        1.87      0.58 o 
   6  -4   4        0.01       -0.62      0.62 o 
  -5  -3   4        0.72        0.75      0.67 o 
  -4  -3   4       15.70       14.24      0.92 o 
  -3  -3   4       17.68       17.70      0.87 o 
  -2  -3   4       59.91       63.75      1.38 o 
  -1  -3   4       38.66       38.47      1.00 o 
   0  -3   4        0.15        0.72      0.27 o 
   1  -3   4        1.94        1.79      0.33 o 
   2  -3   4       13.98       14.37      0.62 o 
   3  -3   4       23.89       22.21      0.83 o 
   4  -3   4       39.28       36.17      1.13 o 
   5  -3   4        7.13        6.45      0.62 o 
   6  -3   4        0.69        1.04      0.50 o 
   7  -3   4        2.78        2.25      0.83 o 
  -6  -2   4       10.97       10.58      1.00 o 
  -5  -2   4        1.54        2.91      0.58 o 
  -4  -2   4      131.54      125.79      2.21 o 
  -3  -2   4       42.99       41.84      1.17 o 
  -2  -2   4       48.22       46.23      1.08 o 
  -1  -2   4       16.64       16.50      0.58 o 
   0  -2   4       12.67       12.94      1.17 o 
   1  -2   4      214.38      215.55      1.89 o 
   2  -2   4       28.42       30.84      0.79 o 
   3  -2   4       23.18       22.00      0.75 o 
   4  -2   4       78.59       75.66      1.46 o 
   5  -2   4        0.00       -0.12      0.37 o 
   6  -2   4        1.32        1.75      0.58 o 
   7  -2   4       31.22       30.58      1.42 o 
  -6  -1   4        2.53        1.42      0.62 o 
  -5  -1   4        0.59        0.00      0.58 o 
  -4  -1   4        0.01        1.29      0.58 o 
  -3  -1   4       27.01       27.71      0.92 o 
  -2  -1   4      256.61      278.52      2.39 o 
  -1  -1   4        0.25        1.75      0.25 o 
   0  -1   4      185.14      172.93      3.08 o 
   1  -1   4       38.24       44.57      0.79 o 
   2  -1   4       56.02       59.73      0.96 o 
   3  -1   4       20.98       23.50      0.71 o 
   4  -1   4        8.57        8.95      0.54 o 
   5  -1   4        2.67        2.96      0.46 o 
   6  -1   4       20.58       22.24      1.12 o 
   7  -1   4        8.95        8.12      0.87 o 
  -6   0   4       10.54       11.83      0.87 o 
  -5   0   4       36.97       34.71      1.29 o 
  -4   0   4      129.64      131.94      2.09 o 
  -3   0   4      424.70      406.74      3.11 o 
  -2   0   4      379.06      416.20      2.78 o 
  -1   0   4      145.49      139.75      1.42 o 
   0   0   4      179.49      170.40      2.22 o 
   1   0   4        4.25        4.75      0.25 o 
   2   0   4       97.37       92.17      1.13 o 
   3   0   4      168.94      151.62      1.63 o 
   4   0   4        3.87        2.83      0.42 o 
   5   0   4       45.65       44.14      1.21 o 
   6   0   4        5.67        5.79      0.75 o 
   7   0   4        2.19        1.62      0.71 o 
  -6   1   4        0.73        1.08      0.62 o 
  -5   1   4       19.72       22.78      1.04 o 
  -4   1   4      257.79      242.61      2.76 o 
  -3   1   4       83.70       82.90      1.46 o 
  -2   1   4       48.35       50.16      1.00 o 
  -1   1   4      296.05      327.06      2.10 o 
   0   1   4      365.93      358.64      3.38 o 
   1   1   4      253.94      239.72      1.60 o 
   2   1   4      250.47      243.22      1.81 o 
   3   1   4       38.37       38.39      0.83 o 
   4   1   4        4.43        5.00      0.42 o 
   5   1   4        1.81        1.79      0.42 o 
   6   1   4        1.16        1.00      0.54 o 
   7   1   4        3.59        3.41      0.79 o 
  -6   2   4        2.81        1.33      0.62 o 
  -5   2   4      120.87      116.66      2.21 o 
  -4   2   4       13.35       12.66      0.79 o 
  -3   2   4        1.70        0.92      0.37 o 
  -2   2   4        5.33        7.41      0.42 o 
  -1   2   4      458.56      475.28      2.54 o 
   0   2   4      950.91      906.69     16.39 o 
   1   2   4        0.60        0.12      0.12 o 
   2   2   4        2.26        1.58      0.25 o 
   3   2   4      144.08      167.73      1.76 o 
   4   2   4       62.64       60.55      1.25 o 
   5   2   4       14.47       14.70      0.79 o 
   6   2   4       65.07       65.94      1.67 o 
   7   2   4        8.37        6.33      0.87 o 
  -6   3   4        5.91        6.83      0.79 o 
  -5   3   4      131.69      132.15      2.38 o 
  -4   3   4      145.19      141.25      2.13 o 
  -3   3   4       31.49       39.00      1.04 o 
  -2   3   4      656.21      761.91      3.81 o 
  -1   3   4      422.22      482.80      2.70 o 
   0   3   4       73.61       71.04      2.30 o 
   1   3   4      132.26      138.08      1.38 o 
   2   3   4     2177.92     2057.65     24.66 o 
   3   3   4        3.43        7.62      0.46 o 
   4   3   4      113.42      107.48      1.71 o 
   5   3   4      104.12      104.42      1.92 o 
   6   3   4       34.60       31.12      1.21 o 
   7   3   4        0.61       -0.17      0.54 o 
  -6   4   4        1.96        1.42      0.67 o 
  -5   4   4        0.01        0.25      0.58 o 
  -4   4   4       31.02       34.95      1.21 o 
  -3   4   4        6.13        5.71      0.54 o 
  -2   4   4        1.20        1.08      0.29 o 
  -1   4   4       18.29       20.25      0.67 o 
   0   4   4      235.57      228.69      1.36 o 
   1   4   4      270.86      264.88      2.10 o 
   2   4   4       14.67       11.71      0.58 o 
   3   4   4       44.06       49.48      1.13 o 
   4   4   4        8.68        7.00      0.62 o 
   5   4   4       62.44       54.90      1.46 o 
   6   4   4       33.08       32.62      1.29 o 
   7   4   4        7.18        7.33      0.92 o 
  -6   5   4       17.70       16.95      1.12 o 
  -5   5   4        8.33        7.58      0.83 o 
  -4   5   4       57.88       60.44      1.58 o 
  -3   5   4      115.06      120.90      1.96 o 
  -2   5   4       28.32       32.42      0.96 o 
  -1   5   4       53.71       55.62      1.17 o 
   0   5   4       18.87       15.72      1.46 o 
   1   5   4      385.61      433.31      2.94 o 
   2   5   4       28.15       34.42      0.92 o 
   3   5   4       67.98       72.39      1.46 o 
   4   5   4      431.54      429.59      3.69 o 
   5   5   4       23.72       18.41      1.04 o 
   6   5   4        8.28        6.12      0.83 o 
  -5   6   4       22.59       21.08      1.25 o 
  -4   6   4       13.46       14.95      1.00 o 
  -3   6   4        4.02        5.08      0.58 o 
  -2   6   4        1.66        1.12      0.37 o 
  -1   6   4       70.09       74.60      1.46 o 
   0   6   4      126.32      138.12      1.30 o 
   1   6   4       84.65       94.65      1.59 o 
   2   6   4        2.70        2.75      0.46 o 
   3   6   4      196.82      199.65      2.51 o 
   4   6   4      140.87      145.00      2.34 o 
   5   6   4       60.56       58.52      1.67 o 
   6   6   4       10.27       12.87      1.00 o 
  -5   7   4       17.10       16.49      1.21 o 
  -4   7   4        0.26       -0.25      0.62 o 
  -3   7   4        0.50        1.21      0.46 o 
  -2   7   4        6.67        5.62      0.62 o 
  -1   7   4        1.97        2.71      0.54 o 
   0   7   4       11.63       11.39      0.53 o 
   1   7   4        0.55        1.00      0.46 o 
   2   7   4       11.13       11.83      0.75 o 
   3   7   4       29.78       31.54      1.17 o 
   4   7   4        1.70        1.71      0.67 o 
   5   7   4        0.00       -0.67      0.67 o 
  -4   8   4        0.15       -0.62      0.62 o 
  -3   8   4        0.33       -0.29      0.54 o 
  -2   8   4        0.27        0.42      0.46 o 
  -1   8   4        6.15        5.33      0.67 o 
   0   8   4       12.76       14.37      0.62 o 
   1   8   4       29.55       32.54      1.21 o 
   2   8   4       64.29       69.44      1.75 o 
   3   8   4       52.40       54.34      1.63 o 
   4   8   4       10.38       13.95      1.04 o 
   5   8   4        2.50        4.25      0.83 o 
  -3   9   4        0.02       -0.54      0.58 o 
  -2   9   4        3.12        2.33      0.67 o 
  -1   9   4        1.17        2.17      0.54 o 
   0   9   4       17.41       21.79      0.79 o 
   1   9   4       14.36       16.83      1.00 o 
   2   9   4        0.01        0.00      0.67 o 
   3   9   4        6.70        8.12      0.92 o 
   4   9   4       18.84       18.99      1.25 o 
  -2  10   4        0.01        0.04      0.62 o 
  -1  10   4        1.47        1.58      0.71 o 
   0  10   4        0.33        0.37      0.73 o 
   1  10   4        4.98        5.50      0.83 o 
   2  10   4        7.23        8.54      1.00 o 
  -2  -7   5        0.04       -0.67      0.67 o 
  -1  -7   5        5.70        5.58      0.79 o 
   0  -7   5       14.04       13.04      1.04 o 
   1  -7   5        1.47        1.12      0.58 o 
   2  -7   5        0.02       -0.67      0.67 o 
   3  -7   5       29.56       26.24      1.37 o 
   4  -7   5        7.99        4.46      1.00 o 
  -3  -6   5       11.27       10.12      1.00 o 
  -2  -6   5       21.57       21.78      1.25 o 
  -1  -6   5       11.76       12.04      0.92 o 
   0  -6   5        0.18       -0.30      0.73 o 
   1  -6   5        1.72        1.46      0.58 o 
   2  -6   5        1.50        1.79      0.58 o 
   3  -6   5        6.54        3.87      0.79 o 
   4  -6   5        1.89        2.83      0.67 o 
   5  -6   5        0.00       -0.67      0.67 o 
  -4  -5   5        2.74        3.62      0.75 o 
  -3  -5   5        5.03        4.46      0.79 o 
  -2  -5   5        0.33        0.37      0.54 o 
  -1  -5   5        1.57        1.00      0.54 o 
   0  -5   5        6.65        6.08      0.49 o 
   1  -5   5        0.26       -0.08      0.42 o 
   2  -5   5        0.00        0.04      0.50 o 
   3  -5   5        9.61        9.16      0.83 o 
   4  -5   5        6.12        6.12      0.71 o 
   5  -5   5        1.77        1.50      0.67 o 
   6  -5   5        1.33       -0.58      0.79 o 
  -4  -4   5        9.04        7.33      0.87 o 
  -3  -4   5       18.15       18.41      1.04 o 
  -2  -4   5       26.48       26.87      1.08 o 
  -1  -4   5       25.72       22.41      1.00 o 
   0  -4   5        7.76        9.25      0.46 o 
   1  -4   5        2.14        1.58      0.42 o 
   2  -4   5       14.30       14.62      0.75 o 
   3  -4   5       22.72       21.58      0.96 o 
   4  -4   5        8.17        8.00      0.75 o 
   5  -4   5       12.05       12.37      0.87 o 
   6  -4   5        0.33       -0.46      0.62 o 
  -5  -3   5        0.08        0.83      0.54 o 
  -4  -3   5        0.00        0.12      0.58 o 
  -3  -3   5        0.30        0.08      0.54 o 
  -2  -3   5        3.51        2.83      0.50 o 
  -1  -3   5      121.22      124.27      1.88 o 
   0  -3   5        5.53        6.72      0.34 o 
   1  -3   5        4.65        3.46      0.42 o 
   2  -3   5        0.29        0.50      0.33 o 
   3  -3   5        0.30        0.25      0.33 o 
   4  -3   5        0.43       -0.21      0.46 o 
   5  -3   5        5.91        4.96      0.67 o 
   6  -3   5        3.41        2.42      0.67 o 
   7  -3   5        7.88        7.66      1.00 o 
  -5  -2   5       13.69       12.41      0.96 o 
  -4  -2   5       39.56       35.58      1.37 o 
  -3  -2   5      224.70      232.63      2.76 o 
  -2  -2   5       28.08       23.33      0.87 o 
  -1  -2   5       45.13       47.52      1.13 o 
   0  -2   5       61.72       58.13      3.42 o 
   1  -2   5       49.84       50.24      1.04 o 
   2  -2   5        8.62        7.12      0.50 o 
   3  -2   5        2.96        3.54      0.42 o 
   4  -2   5       68.99       68.22      1.46 o 
   5  -2   5        7.57        7.95      0.71 o 
   6  -2   5        7.60        8.12      0.79 o 
   7  -2   5        0.03        0.96      0.58 o 
  -6  -1   5       15.42       21.07      1.25 o 
  -5  -1   5        2.01        0.37      0.58 o 
  -4  -1   5      158.20      158.69      2.46 o 
  -3  -1   5      159.31      145.02      2.09 o 
  -2  -1   5       92.33       87.33      1.50 o 
  -1  -1   5       17.25       16.16      0.62 o 
   0  -1   5      131.44      137.09      1.48 o 
   1  -1   5       59.43       54.81      1.00 o 
   2  -1   5       59.72       63.85      1.13 o 
   3  -1   5       52.28       53.07      1.13 o 
   4  -1   5       17.60       14.20      0.71 o 
   5  -1   5        6.29        6.12      0.58 o 
   6  -1   5        2.23        2.87      0.62 o 
   7  -1   5        4.84        7.37      0.79 o 
  -6   0   5        3.99        4.33      0.79 o 
  -5   0   5       15.31       12.12      0.87 o 
  -4   0   5      160.86      149.78      2.34 o 
  -3   0   5        3.05        3.83      0.50 o 
  -2   0   5        0.30        0.29      0.25 o 
  -1   0   5      138.25      147.51      1.63 o 
   0   0   5        0.49        0.31      0.15 o 
   1   0   5      197.28      212.34      1.76 o 
   2   0   5       27.77       30.46      0.75 o 
   3   0   5       52.24       59.58      1.13 o 
   4   0   5       25.97       25.04      0.83 o 
   5   0   5        6.45        5.04      0.58 o 
   6   0   5        0.21       -0.54      0.54 o 
   7   0   5       43.30       44.83      1.58 o 
  -6   1   5        0.99        2.58      0.58 o 
  -5   1   5       19.36       24.07      1.17 o 
  -4   1   5      319.41      332.67      3.31 o 
  -3   1   5        6.76        4.79      0.54 o 
  -2   1   5      358.99      425.41      2.98 o 
  -1   1   5      578.25      645.09     13.80 o 
   0   1   5      410.44      417.67      6.06 o 
   1   1   5       25.23       20.21      0.58 o 
   2   1   5      464.75      462.98     11.24 o 
   3   1   5      979.24      991.64     18.20 o 
   4   1   5        0.30        0.04      0.29 o 
   5   1   5      128.91      124.60      2.00 o 
   6   1   5       79.90       82.51      1.88 o 
   7   1   5        5.66        4.50      0.75 o 
  -6   2   5        3.02        3.96      0.75 o 
  -5   2   5       21.59       20.16      1.04 o 
  -4   2   5        3.59        3.79      0.50 o 
  -3   2   5      126.38      128.46      1.88 o 
  -2   2   5        3.40        3.66      0.42 o 
  -1   2   5       14.66       14.12      0.54 o 
   0   2   5      188.96      199.07      1.19 o 
   1   2   5       41.08       44.32      0.83 o 
   2   2   5      161.92      173.12      1.67 o 
   3   2   5        1.60        2.42      0.37 o 
   4   2   5        6.86        7.91      0.54 o 
   5   2   5       39.03       37.04      1.21 o 
   6   2   5       43.48       39.13      1.38 o 
   7   2   5        8.21        8.87      0.83 o 
  -6   3   5        1.80        2.54      0.62 o 
  -5   3   5       31.73       30.87      1.25 o 
  -4   3   5       17.80       16.83      0.92 o 
  -3   3   5      150.39      157.25      2.09 o 
  -2   3   5      314.28      352.13      2.77 o 
  -1   3   5        6.49        4.91      0.37 o 
   0   3   5      598.69      612.95     10.24 o 
   1   3   5      120.96      130.40      1.46 o 
   2   3   5      196.73      223.06      1.97 o 
   3   3   5       81.01       90.79      1.42 o 
   4   3   5      197.84      187.37      2.26 o 
   5   3   5      279.41      276.51      3.10 o 
   6   3   5        4.43        3.75      0.62 o 
   7   3   5        6.95        5.79      0.87 o 
  -6   4   5        0.03        0.42      0.54 o 
  -5   4   5        1.14        1.67      0.54 o 
  -4   4   5      153.55      157.77      2.38 o 
  -3   4   5        4.08        5.41      0.58 o 
  -2   4   5        0.03       -0.12      0.33 o 
  -1   4   5        0.11        0.29      0.21 o 
   0   4   5      377.74      389.35      2.02 o 
   1   4   5      367.82      394.64      2.69 o 
   2   4   5       36.82       41.80      0.96 o 
   3   4   5        0.38        0.29      0.29 o 
   4   4   5      336.40      322.89      3.02 o 
   5   4   5      174.12      178.72      2.51 o 
   6   4   5       21.16       22.49      1.08 o 
   7   4   5       14.37       16.33      1.17 o 
  -5   5   5        0.01        1.46      0.58 o 
  -4   5   5       33.19       34.91      1.33 o 
  -3   5   5       31.57       31.96      1.08 o 
  -2   5   5        1.38        1.92      0.33 o 
  -1   5   5       13.97       14.62      0.67 o 
   0   5   5        8.21        6.19      0.32 o 
   1   5   5       79.87       75.64      1.34 o 
   2   5   5       29.76       34.96      0.96 o 
   3   5   5        1.63        1.21      0.42 o 
   4   5   5       16.29       14.91      0.87 o 
   5   5   5        1.07        0.79      0.58 o 
   6   5   5        2.72        2.00      0.62 o 
  -5   6   5        3.03        2.04      0.71 o 
  -4   6   5        5.18        4.71      0.71 o 
  -3   6   5        0.40        0.25      0.46 o 
  -2   6   5        4.73        4.83      0.54 o 
  -1   6   5       14.22       11.91      0.67 o 
   0   6   5       52.35       51.15      0.85 o 
   1   6   5      159.85      162.06      2.05 o 
   2   6   5        7.26        7.83      0.58 o 
   3   6   5      215.89      221.29      2.63 o 
   4   6   5       17.34       18.33      0.96 o 
   5   6   5       24.15       22.45      1.12 o 
   6   6   5       13.91       17.74      1.08 o 
  -5   7   5        4.57        3.41      0.87 o 
  -4   7   5       34.61       38.04      1.50 o 
  -3   7   5        3.27        4.04      0.58 o 
  -2   7   5        0.42        0.08      0.46 o 
  -1   7   5       12.02       12.29      0.75 o 
   0   7   5        0.16        0.71      0.42 o 
   1   7   5       28.51       31.16      1.08 o 
   2   7   5       15.06       14.41      0.83 o 
   3   7   5        0.11        0.04      0.46 o 
   4   7   5       25.85       27.12      1.17 o 
   5   7   5        7.54        6.62      0.83 o 
  -4   8   5       15.17       15.04      1.25 o 
  -3   8   5        1.29        2.58      0.58 o 
  -2   8   5        0.22       -0.29      0.54 o 
  -1   8   5        0.15       -0.21      0.46 o 
   0   8   5        2.44        2.51      0.40 o 
   1   8   5       17.75       20.99      1.04 o 
   2   8   5       35.72       39.58      1.33 o 
   3   8   5        1.84        2.50      0.58 o 
   4   8   5       15.85       15.29      1.08 o 
   5   8   5        2.44        4.37      0.75 o 
  -3   9   5        0.55        0.00      0.67 o 
  -2   9   5        5.71        4.71      0.75 o 
  -1   9   5        1.15        1.29      0.58 o 
   0   9   5        0.02        0.10      0.60 o 
   1   9   5       14.30       16.74      1.00 o 
   2   9   5        3.50        2.96      0.79 o 
   3   9   5       15.10       18.58      1.12 o 
   4   9   5        4.26        4.91      0.83 o 
  -2  10   5        0.00       -0.67      0.67 o 
  -1  10   5        0.12        0.62      0.67 o 
   0  10   5        9.27        8.61      0.72 o 
   1  10   5       33.08       38.16      1.62 o 
   2  10   5        1.75        3.16      0.71 o 
   0  -7   6        0.32        0.15      0.50 o 
   1  -7   6        0.46        0.08      0.62 o 
   2  -7   6        0.08        0.04      0.58 o 
   3  -7   6        1.52        1.79      0.75 o 
  -2  -6   6        0.19        0.25      0.75 o 
  -1  -6   6       12.45       13.66      1.04 o 
   0  -6   6        3.96        4.01      0.83 o 
   1  -6   6        0.09        1.46      0.50 o 
   2  -6   6        0.69        1.17      0.54 o 
   3  -6   6        0.97        1.37      0.62 o 
   4  -6   6        4.24        2.75      0.75 o 
  -3  -5   6        0.51        0.17      0.67 o 
  -2  -5   6        4.77        4.96      0.79 o 
  -1  -5   6        2.48        2.79      0.62 o 
   0  -5   6       23.49       22.87      0.77 o 
   1  -5   6        1.67        1.46      0.50 o 
   2  -5   6        0.02        0.25      0.50 o 
   3  -5   6        0.29       -0.54      0.54 o 
   4  -5   6        0.01        0.71      0.46 o 
   5  -5   6        0.17        1.37      0.54 o 
  -4  -4   6       15.46       14.87      1.12 o 
  -3  -4   6       26.14       24.95      1.25 o 
  -2  -4   6       98.51      101.22      2.17 o 
  -1  -4   6        0.48        0.62      0.50 o 
   0  -4   6        0.02       -0.31      0.31 o 
   1  -4   6       14.68       14.45      0.83 o 
   2  -4   6        0.07       -0.50      0.50 o 
   3  -4   6        0.89        1.33      0.46 o 
   4  -4   6        3.40        2.75      0.67 o 
   5  -4   6        8.18        7.12      0.79 o 
   6  -4   6        1.28        2.04      0.62 o 
  -4  -3   6        0.08       -0.58      0.58 o 
  -3  -3   6      171.37      173.86      2.80 o 
  -2  -3   6       68.76       65.12      1.67 o 
  -1  -3   6        9.64       10.12      0.71 o 
   0  -3   6       28.33       25.68      0.66 o 
   1  -3   6        6.08        6.25      0.54 o 
   2  -3   6        2.26        2.83      0.46 o 
   3  -3   6        0.01       -0.12      0.42 o 
   4  -3   6        2.03        2.08      0.50 o 
   5  -3   6        7.44        6.66      0.71 o 
   6  -3   6        1.05        0.75      0.62 o 
  -5  -2   6        5.03        4.62      0.79 o 
  -4  -2   6       44.60       41.88      1.50 o 
  -3  -2   6       42.22       42.13      1.38 o 
  -2  -2   6       11.87       10.91      0.71 o 
  -1  -2   6        2.22        2.79      0.42 o 
   0  -2   6       72.76       64.79      2.46 o 
   1  -2   6       40.65       41.55      1.04 o 
   2  -2   6       20.38       21.20      0.83 o 
   3  -2   6        2.28        1.71      0.42 o 
   4  -2   6       18.55       20.24      0.92 o 
   5  -2   6        3.82        2.62      0.50 o 
   6  -2   6        0.03        0.04      0.58 o 
   7  -2   6        5.47        6.62      0.92 o 
  -5  -1   6        3.21        4.58      0.71 o 
  -4  -1   6       33.89       39.29      1.42 o 
  -3  -1   6      231.62      224.27      2.80 o 
  -2  -1   6        3.05        2.75      0.46 o 
  -1  -1   6      469.71      490.61      3.53 o 
   0  -1   6      213.46      235.92      4.77 o 
   1  -1   6       24.14       25.83      0.75 o 
   2  -1   6       26.99       26.54      0.79 o 
   3  -1   6      352.28      355.23      3.02 o 
   4  -1   6       83.01       88.00      1.63 o 
   5  -1   6        6.25        5.87      0.62 o 
   6  -1   6       64.87       68.36      1.83 o 
   7  -1   6       20.93       24.03      1.25 o 
  -5   0   6        1.29        2.12      0.58 o 
  -4   0   6       22.47       20.99      1.08 o 
  -3   0   6        0.12        0.25      0.46 o 
  -2   0   6       43.90       41.72      1.08 o 
  -1   0   6        3.57        4.25      0.42 o 
   0   0   6        0.14        0.28      0.29 o 
   1   0   6      324.12      328.00      2.44 o 
   2   0   6       42.50       38.43      0.92 o 
   3   0   6       16.94       18.91      0.75 o 
   4   0   6        6.72        7.37      0.54 o 
   5   0   6        4.90        3.75      0.58 o 
   6   0   6       30.90       32.62      1.29 o 
   7   0   6       18.17       17.37      1.12 o 
  -5   1   6       13.45       13.91      0.92 o 
  -4   1   6        6.41        4.83      0.67 o 
  -3   1   6       89.33       91.89      1.75 o 
  -2   1   6      115.59      125.32      1.80 o 
  -1   1   6      290.50      317.05      2.56 o 
   0   1   6       15.82       11.65      0.35 o 
   1   1   6      556.79      554.53      3.09 o 
   2   1   6      206.64      220.93      2.05 o 
   3   1   6       70.21       73.99      1.33 o 
   4   1   6       70.40       74.40      1.46 o 
   5   1   6      201.28      200.15      2.63 o 
   6   1   6       48.87       48.01      1.54 o 
   7   1   6        5.26        5.25      0.75 o 
  -6   2   6        6.48        8.54      0.92 o 
  -5   2   6        0.80        0.96      0.54 o 
  -4   2   6        4.15        3.54      0.62 o 
  -3   2   6      245.04      232.69      2.72 o 
  -2   2   6       69.29       70.73      1.38 o 
  -1   2   6        8.15        8.20      0.50 o 
   0   2   6       72.90       84.65      2.25 o 
   1   2   6      309.81      318.87      2.35 o 
   2   2   6      500.77      531.11      3.17 o 
   3   2   6       40.07       39.10      1.00 o 
   4   2   6       64.67       60.33      1.38 o 
   5   2   6      223.21      218.83      2.76 o 
   6   2   6       70.01       68.03      1.75 o 
   7   2   6        4.64        3.79      0.75 o 
  -5   3   6       11.63       13.24      0.92 o 
  -4   3   6        6.38        6.62      0.67 o 
  -3   3   6        0.01        0.12      0.54 o 
  -2   3   6       30.88       31.79      0.92 o 
  -1   3   6        0.82        0.46      0.25 o 
   0   3   6       32.92       33.99      0.63 o 
   1   3   6       71.63       65.63      1.13 o 
   2   3   6      142.06      128.18      1.59 o 
   3   3   6       67.53       73.03      1.33 o 
   4   3   6       17.99       18.54      0.83 o 
   5   3   6        3.21        2.54      0.62 o 
   6   3   6        1.54        0.50      0.58 o 
   7   3   6        6.91        9.54      0.83 o 
  -5   4   6        2.38        1.50      0.58 o 
  -4   4   6        3.92        4.16      0.67 o 
  -3   4   6       47.57       46.93      1.33 o 
  -2   4   6        0.04        0.21      0.29 o 
  -1   4   6        5.93        6.04      0.42 o 
   0   4   6       13.63        8.54      0.62 o 
   1   4   6       56.54       61.01      1.17 o 
   2   4   6      313.80      307.89      2.60 o 
   3   4   6        8.56        7.08      0.54 o 
   4   4   6      293.73      291.54      2.93 o 
   5   4   6       10.71        9.95      0.79 o 
   6   4   6        4.36        3.33      0.71 o 
   7   4   6       20.40       26.82      1.29 o 
  -5   5   6        2.02        1.00      0.71 o 
  -4   5   6       40.88       39.33      1.46 o 
  -3   5   6       57.35       60.44      1.54 o 
  -2   5   6       23.67       22.29      0.92 o 
  -1   5   6        1.99        1.67      0.37 o 
   0   5   6       80.89       80.16      3.13 o 
   1   5   6       14.39       12.70      0.67 o 
   2   5   6        0.33       -0.37      0.37 o 
   3   5   6       30.39       29.17      1.00 o 
   4   5   6        0.78       16.24      0.79 o 
   5   5   6       21.80       21.87      1.04 o 
   6   5   6        0.29       -0.17      0.58 o 
  -5   6   6        2.80        2.04      0.71 o 
  -4   6   6       44.02       45.33      1.54 o 
  -3   6   6       13.21       14.45      0.87 o 
  -2   6   6        0.00        0.33      0.37 o 
  -1   6   6        1.63        1.87      0.42 o 
   0   6   6        0.07        0.23      0.24 o 
   1   6   6        1.10        1.58      0.42 o 
   2   6   6       44.30       45.13      1.21 o 
   3   6   6      102.14      100.83      1.88 o 
   4   6   6        4.18        4.16      0.58 o 
   5   6   6       17.01       17.78      1.00 o 
   6   6   6       11.82       13.62      1.04 o 
  -4   7   6        4.83        7.70      0.92 o 
  -3   7   6       13.68       15.70      0.96 o 
  -2   7   6        0.03       -0.46      0.50 o 
  -1   7   6       13.28       13.66      0.79 o 
   0   7   6        0.18        0.12      0.50 o 
   1   7   6       11.76       12.16      0.79 o 
   2   7   6       30.53       31.00      1.12 o 
   3   7   6       18.52       18.08      0.96 o 
   4   7   6       24.64       26.45      1.12 o 
   5   7   6       22.23       23.70      1.21 o 
  -4   8   6       13.12       12.70      1.12 o 
  -3   8   6        0.04        0.79      0.62 o 
  -2   8   6        6.46        7.33      0.79 o 
  -1   8   6        0.05        0.37      0.50 o 
   0   8   6        0.20        0.33      0.32 o 
   1   8   6       68.04       71.78      1.71 o 
   2   8   6       67.81       72.70      1.79 o 
   3   8   6        0.06        0.12      0.54 o 
   4   8   6        1.77        1.54      0.75 o 
   5   8   6       18.77       16.95      1.21 o 
  -3   9   6        1.56        3.00      0.71 o 
  -2   9   6        3.29        2.46      0.75 o 
  -1   9   6        6.28        5.25      0.83 o 
   0   9   6       14.45       14.05      0.72 o 
   1   9   6       31.39       33.29      1.46 o 
   2   9   6        6.96        7.45      0.83 o 
   3   9   6       16.90       15.41      1.04 o 
   4   9   6        0.25        1.08      0.75 o 
  -1  10   6       36.22       32.99      1.54 o 
   0  10   6       20.15       20.99      0.91 o 
   1  10   6        0.02       -0.75      0.75 o 
   2  10   6        1.62        3.12      0.75 o 
  -1  -6   7       14.31       17.03      1.21 o 
   0  -6   7        0.00       -0.46      0.46 o 
   1  -6   7        0.95       -0.17      0.67 o 
   2  -6   7        0.98        0.67      0.67 o 
   3  -6   7        0.55       -0.04      0.62 o 
   4  -6   7        0.16        1.42      0.58 o 
  -2  -5   7       65.93       66.81      2.04 o 
  -1  -5   7       14.82       13.33      1.04 o 
   0  -5   7        0.53       -0.29      0.50 o 
   1  -5   7        9.05        9.95      0.79 o 
   2  -5   7        1.49        1.37      0.54 o 
   3  -5   7        1.35        1.75      0.58 o 
   4  -5   7        0.74        0.75      0.58 o 
   5  -5   7        0.01       -0.67      0.67 o 
  -3  -4   7       26.63       28.03      1.42 o 
  -2  -4   7        7.51        8.16      0.87 o 
  -1  -4   7        3.64        2.75      0.62 o 
   0  -4   7        0.23       -0.37      0.37 o 
   1  -4   7        1.48        0.37      0.54 o 
   2  -4   7       10.42        9.87      0.71 o 
   3  -4   7        4.94        5.08      0.67 o 
   4  -4   7        0.37        1.00      0.50 o 
   5  -4   7        1.87        2.29      0.67 o 
   6  -4   7        0.25       -0.29      0.62 o 
  -4  -3   7        2.74        3.96      0.75 o 
  -3  -3   7       41.87       45.00      1.58 o 
  -2  -3   7       37.03       37.58      1.33 o 
  -1  -3   7        5.93        5.29      0.62 o 
   0  -3   7      150.32      152.83      7.72 o 
   1  -3   7       43.39       44.51      1.29 o 
   2  -3   7        0.35        0.92      0.42 o 
   3  -3   7       17.00       17.16      0.87 o 
   4  -3   7       74.26       76.09      1.79 o 
   5  -3   7        4.36        3.54      0.71 o 
   6  -3   7        7.74        8.87      0.96 o 
  -4  -2   7        2.11        1.71      0.62 o 
  -3  -2   7        1.10        1.08      0.58 o 
  -2  -2   7        1.86        1.58      0.54 o 
  -1  -2   7        2.79        3.66      0.54 o 
   0  -2   7        5.72        6.16      0.46 o 
   1  -2   7        1.22        1.33      0.37 o 
   2  -2   7       62.80       62.83      1.42 o 
   3  -2   7       23.56       23.00      0.92 o 
   4  -2   7        3.89        3.37      0.58 o 
   5  -2   7        1.39        0.71      0.54 o 
   6  -2   7        7.61        8.16      0.96 o 
   7  -2   7       10.88        9.37      1.08 o 
  -5  -1   7        0.03        0.62      0.58 o 
  -4  -1   7       15.51       15.83      1.00 o 
  -3  -1   7        0.88        0.58      0.54 o 
  -2  -1   7       80.95       79.98      1.67 o 
  -1  -1   7       75.55       80.19      1.58 o 
   0  -1   7       32.45       36.22      0.81 o 
   1  -1   7       17.39       17.00      0.71 o 
   2  -1   7       47.43       45.52      1.13 o 
   3  -1   7       39.89       39.17      1.13 o 
   4  -1   7       37.55       42.25      1.25 o 
   5  -1   7       40.00       39.50      1.38 o 
   6  -1   7       61.68       65.89      1.88 o 
   7  -1   7        6.77        7.00      0.96 o 
  -5   0   7        3.90        7.08      0.75 o 
  -4   0   7        4.25        3.50      0.67 o 
  -3   0   7       76.89       74.42      1.75 o 
  -2   0   7       34.49       29.29      1.04 o 
  -1   0   7       14.50       17.20      0.75 o 
   0   0   7        6.83        7.68      0.48 o 
   1   0   7      113.38      113.23      1.63 o 
   2   0   7      103.20      113.20      1.67 o 
   3   0   7       94.60       99.14      1.67 o 
   4   0   7       35.77       36.13      1.13 o 
   5   0   7       71.41       74.54      1.75 o 
   6   0   7       75.34       77.62      1.96 o 
   7   0   7        7.55        7.50      0.87 o 
  -5   1   7        1.79        2.54      0.58 o 
  -4   1   7       29.10       28.91      1.21 o 
  -3   1   7       25.68       24.66      1.04 o 
  -2   1   7       62.73       67.54      1.46 o 
  -1   1   7        3.15        2.87      0.33 o 
   0   1   7        2.39        1.54      0.21 o 
   1   1   7        0.40        0.67      0.29 o 
   2   1   7       10.12        9.70      0.54 o 
   3   1   7       21.92       19.37      0.79 o 
   4   1   7        5.37        6.16      0.58 o 
   5   1   7        3.29        4.16      0.62 o 
   6   1   7        2.12        2.67      0.67 o 
   7   1   7        2.58        2.54      0.67 o 
  -5   2   7        2.11        2.50      0.58 o 
  -4   2   7        9.09        8.75      0.71 o 
  -3   2   7       20.02       20.41      1.00 o 
  -2   2   7       59.98       55.28      1.33 o 
  -1   2   7        9.16       10.95      0.58 o 
   0   2   7       21.76       21.13      0.69 o 
   1   2   7       50.91       59.79      1.17 o 
   2   2   7        6.22        5.21      0.46 o 
   3   2   7      104.52      105.09      1.63 o 
   4   2   7       38.92       36.75      1.08 o 
   5   2   7       99.43       94.31      1.92 o 
   6   2   7       27.51       28.99      1.21 o 
   7   2   7        0.60        1.79      0.58 o 
  -5   3   7        0.92        0.71      0.58 o 
  -4   3   7        5.13        5.41      0.62 o 
  -3   3   7      228.00      230.56      2.80 o 
  -2   3   7        0.52       -0.37      0.37 o 
  -1   3   7        7.03        7.16      0.54 o 
   0   3   7        9.44        7.85      0.46 o 
   1   3   7      141.87      140.52      1.75 o 
   2   3   7       12.98       13.16      0.58 o 
   3   3   7        3.34        3.50      0.42 o 
   4   3   7       19.79       17.66      0.83 o 
   5   3   7        0.04       -0.29      0.46 o 
   6   3   7        1.06        0.08      0.62 o 
   7   3   7        0.20       -0.08      0.58 o 
  -5   4   7        0.34        0.08      0.62 o 
  -4   4   7        3.37        3.37      0.62 o 
  -3   4   7      155.37      156.44      2.42 o 
  -2   4   7        0.19        0.58      0.37 o 
  -1   4   7        7.29        6.87      0.50 o 
   0   4   7        3.17        4.75      0.31 o 
   1   4   7        7.22        5.54      0.42 o 
   2   4   7       92.30       93.09      1.54 o 
   3   4   7        0.12       -0.17      0.33 o 
   4   4   7       58.79       53.07      1.38 o 
   5   4   7       13.56       11.87      0.83 o 
   6   4   7        5.40        5.62      0.79 o 
   7   4   7        9.74       12.04      1.00 o 
  -5   5   7        0.09       -0.67      0.67 o 
  -4   5   7        0.12        0.12      0.54 o 
  -3   5   7       10.79       11.54      0.87 o 
  -2   5   7       41.37       37.80      1.21 o 
  -1   5   7       27.32       27.00      1.00 o 
   0   5   7        0.85        0.75      0.24 o 
   1   5   7        1.84        2.04      0.42 o 
   2   5   7       98.88       96.43      1.67 o 
   3   5   7       12.79       12.29      0.71 o 
   4   5   7       43.79       40.67      1.25 o 
   5   5   7        7.76        7.25      0.79 o 
   6   5   7       32.42       30.08      1.33 o 
  -4   6   7        0.01       -0.46      0.54 o 
  -3   6   7       76.42       74.62      1.88 o 
  -2   6   7       15.81       14.83      0.87 o 
  -1   6   7        3.94        3.71      0.50 o 
   0   6   7        0.74        0.20      0.28 o 
   1   6   7        1.38        1.12      0.42 o 
   2   6   7      175.29      169.91      2.26 o 
   3   6   7       74.85       72.59      1.63 o 
   4   6   7        2.59        1.50      0.54 o 
   5   6   7        3.70        2.50      0.71 o 
   6   6   7       14.69       10.95      1.00 o 
  -4   7   7        6.15        5.00      0.79 o 
  -3   7   7       33.35       36.49      1.46 o 
  -2   7   7       13.42       13.16      0.92 o 
  -1   7   7        1.42        2.21      0.54 o 
   0   7   7       23.25       21.69      0.72 o 
   1   7   7       99.04       96.86      1.88 o 
   2   7   7        8.38        7.66      0.71 o 
   3   7   7       19.13       19.33      1.00 o 
   4   7   7       16.67       15.41      0.92 o 
   5   7   7        2.89        4.29      0.71 o 
  -3   8   7        1.94        1.54      0.67 o 
  -2   8   7        0.59        0.08      0.62 o 
  -1   8   7      101.18       98.34      2.13 o 
   0   8   7      104.48      100.91      3.04 o 
   1   8   7       28.62       28.37      1.21 o 
   2   8   7        5.70        6.50      0.75 o 
   3   8   7       14.58       15.37      1.00 o 
   4   8   7       19.85       20.78      1.17 o 
   5   8   7        4.92        7.37      0.79 o 
  -2   9   7       14.90       14.20      1.21 o 
  -1   9   7        0.09        0.58      0.62 o 
   0   9   7        8.43        8.54      0.62 o 
   1   9   7       27.98       26.24      1.29 o 
   2   9   7       14.66       13.74      1.00 o 
   3   9   7        2.10        1.58      0.67 o 
   4   9   7        3.65        4.50      0.79 o 
  -1  10   7       27.80       23.54      1.46 o 
   0  10   7        5.60        5.78      1.10 o 
   1  10   7       41.92       44.08      1.71 o 
   2  10   7       16.86       17.49      1.29 o 
   1  -6   8        0.23       -0.46      0.71 o 
   2  -6   8        0.48       -0.42      0.67 o 
  -1  -5   8        3.88        4.75      0.79 o 
   0  -5   8       10.49       10.14      1.19 o 
   1  -5   8       29.27       27.41      1.33 o 
   2  -5   8        4.08        4.04      0.71 o 
   3  -5   8        0.37        1.58      0.58 o 
   4  -5   8        6.68        5.62      0.87 o 
  -2  -4   8        0.23        0.71      0.67 o 
  -1  -4   8        0.08       -0.37      0.62 o 
   0  -4   8        1.69        2.14      0.40 o 
   1  -4   8        0.64        0.54      0.50 o 
   2  -4   8        4.27        4.46      0.62 o 
   3  -4   8        2.27        2.58      0.62 o 
   4  -4   8        4.03        3.62      0.79 o 
   5  -4   8        0.73        0.67      0.62 o 
  -3  -3   8        2.20        2.58      0.75 o 
  -2  -3   8        4.51        4.83      0.75 o 
  -1  -3   8       21.41       22.12      1.08 o 
   0  -3   8       27.60       29.04      0.90 o 
   1  -3   8        2.64        3.71      0.50 o 
   2  -3   8       15.53       15.62      0.87 o 
   3  -3   8        0.38        0.96      0.50 o 
   4  -3   8        9.40        9.70      0.83 o 
   5  -3   8       12.95       15.70      1.08 o 
   6  -3   8       14.82       16.16      1.17 o 
  -4  -2   8        1.16        1.71      0.62 o 
  -3  -2   8        1.11        1.62      0.58 o 
  -2  -2   8       76.19       78.38      1.92 o 
  -1  -2   8        0.53        1.17      0.50 o 
   0  -2   8        0.00        0.13      0.56 o 
   1  -2   8       11.56       10.41      0.71 o 
   2  -2   8       24.07       25.83      1.04 o 
   3  -2   8       31.22       32.33      1.21 o 
   4  -2   8        0.15        0.42      0.46 o 
   5  -2   8        1.37        1.83      0.58 o 
   6  -2   8       26.24       30.03      1.46 o 
  -4  -1   8        2.77        3.75      0.58 o 
  -3  -1   8       13.18       12.70      0.96 o 
  -2  -1   8        3.07        2.42      0.58 o 
  -1  -1   8       34.66       35.12      1.21 o 
   0  -1   8        4.84        4.33      0.37 o 
   1  -1   8        1.25        1.08      0.42 o 
   2  -1   8        8.38        8.45      0.62 o 
   3  -1   8        0.99        0.92      0.37 o 
   4  -1   8        0.95        0.87      0.46 o 
   5  -1   8        0.06        0.58      0.50 o 
   6  -1   8        0.48        0.25      0.67 o 
   7  -1   8        1.53        2.21      0.79 o 
  -4   0   8        0.20        0.08      0.50 o 
  -3   0   8        3.85        3.83      0.62 o 
  -2   0   8       74.96       68.46      1.67 o 
  -1   0   8       14.12       14.33      0.75 o 
   0   0   8       14.34       15.49      0.51 o 
   1   0   8       17.66       18.04      0.75 o 
   2   0   8       72.13       73.64      1.46 o 
   3   0   8       24.13       24.50      0.96 o 
   4   0   8       14.25       15.83      0.83 o 
   5   0   8       33.75       36.87      1.29 o 
   6   0   8        4.30        4.96      0.71 o 
   7   0   8        6.37        8.29      0.87 o 
  -4   1   8        0.74        0.42      0.50 o 
  -3   1   8        0.02        0.37      0.46 o 
  -2   1   8      292.21      280.24      3.10 o 
  -1   1   8       27.76       27.66      0.96 o 
   0   1   8        0.06        0.50      0.21 o 
   1   1   8       66.93       63.68      1.33 o 
   2   1   8       22.94       23.87      0.87 o 
   3   1   8        5.18        3.66      0.50 o 
   4   1   8        1.45        1.00      0.46 o 
   5   1   8        2.85        3.08      0.54 o 
   6   1   8        0.27        1.67      0.50 o 
   7   1   8        0.19       -0.04      0.62 o 
  -5   2   8        2.08        0.75      0.75 o 
  -4   2   8        0.69        1.29      0.50 o 
  -3   2   8        3.55        4.46      0.62 o 
  -2   2   8       96.03       96.98      1.84 o 
  -1   2   8        1.89        2.04      0.37 o 
   0   2   8        0.01        0.22      0.37 o 
   1   2   8        5.79        5.87      0.50 o 
   2   2   8        9.50        7.66      0.58 o 
   3   2   8      131.17      124.08      1.92 o 
   4   2   8       24.09       22.79      0.96 o 
   5   2   8        9.07       10.16      0.75 o 
   6   2   8       11.26       10.70      0.87 o 
   7   2   8        0.11       -0.08      0.62 o 
  -5   3   8        4.66        6.91      0.87 o 
  -4   3   8        0.83        1.25      0.54 o 
  -3   3   8       12.28       11.95      0.83 o 
  -2   3   8        1.66        0.37      0.58 o 
  -1   3   8       62.21       61.95      1.38 o 
   0   3   8       65.17       59.76      1.31 o 
   1   3   8       35.95       33.55      0.96 o 
   2   3   8        0.08       -0.08      0.33 o 
   3   3   8      102.78      108.19      1.79 o 
   4   3   8        1.63        1.29      0.42 o 
   5   3   8       53.05       50.76      1.46 o 
   6   3   8        1.93        2.04      0.58 o 
   7   3   8       13.08       11.16      0.96 o 
  -5   4   8        2.31        4.08      0.71 o 
  -4   4   8       10.55       12.37      0.92 o 
  -3   4   8       12.20       11.83      0.92 o 
  -2   4   8      140.19      134.16      2.13 o 
  -1   4   8       57.34       50.15      1.29 o 
   0   4   8        5.12        4.95      0.46 o 
   1   4   8       27.66       27.79      0.92 o 
   2   4   8       54.37       47.81      1.25 o 
   3   4   8      124.66      111.82      1.88 o 
   4   4   8       48.28       49.26      1.33 o 
   5   4   8        4.13        4.79      0.62 o 
   6   4   8       12.51       13.37      0.92 o 
   7   4   8        3.93        4.91      0.79 o 
  -4   5   8        0.39        1.29      0.54 o 
  -3   5   8       58.31       56.85      1.67 o 
  -2   5   8       18.61       17.54      0.92 o 
  -1   5   8        2.91        2.71      0.46 o 
   0   5   8       26.53       24.80      0.77 o 
   1   5   8       13.24       13.16      0.71 o 
   2   5   8      168.65      154.49      2.13 o 
   3   5   8        4.74        4.54      0.58 o 
   4   5   8       41.72       40.88      1.29 o 
   5   5   8        6.52        5.91      0.71 o 
   6   5   8        4.57        6.91      0.71 o 
  -4   6   8        9.34        8.79      0.92 o 
  -3   6   8       12.27       11.49      0.92 o 
  -2   6   8        1.49        1.87      0.50 o 
  -1   6   8        8.93       10.08      0.75 o 
   0   6   8      368.36      362.31      2.39 o 
   1   6   8      154.50      147.45      2.17 o 
   2   6   8        2.85        3.04      0.58 o 
   3   6   8        5.50        5.91      0.71 o 
   4   6   8       32.45       31.25      1.21 o 
   5   6   8       14.83       13.12      0.96 o 
   6   6   8       13.07       12.91      1.08 o 
  -4   7   8        0.13        0.37      0.67 o 
  -3   7   8        0.01       -0.54      0.54 o 
  -2   7   8       18.79       18.91      1.12 o 
  -1   7   8       20.82       20.12      1.08 o 
   0   7   8        4.78        6.14      0.85 o 
   1   7   8       26.10       26.24      1.12 o 
   2   7   8       78.04       80.59      1.79 o 
   3   7   8       18.91       16.24      1.00 o 
   4   7   8        2.52        2.29      0.58 o 
   5   7   8        4.46        4.12      0.75 o 
  -3   8   8        0.33       -0.08      0.67 o 
  -2   8   8       43.15       39.83      1.58 o 
  -1   8   8      168.57      168.41      2.71 o 
   0   8   8       28.76       27.76      0.87 o 
   1   8   8       25.25       24.58      1.17 o 
   2   8   8      133.39      136.32      2.46 o 
   3   8   8       23.33       20.12      1.17 o 
   4   8   8        7.03        7.20      0.83 o 
   5   8   8        6.26        8.25      0.92 o 
  -2   9   8        5.23        6.04      0.96 o 
  -1   9   8       16.89       15.58      1.17 o 
   0   9   8       12.31       12.32      0.96 o 
   1   9   8        0.51        0.83      0.62 o 
   2   9   8        5.04        5.91      0.79 o 
   3   9   8        5.70        6.62      0.75 o 
   4   9   8        1.53        2.25      0.71 o 
   0  10   8        3.82        2.99      0.56 o 
   1  10   8        4.32        5.70      0.92 o 
   2  10   8        1.18        1.58      0.75 o 
   0  -5   9        4.82        5.30      0.83 o 
   1  -5   9        4.84        4.54      0.83 o 
   2  -5   9        1.77        0.79      0.75 o 
   3  -5   9        1.98        2.08      0.71 o 
  -1  -4   9       14.90       13.79      1.12 o 
   0  -4   9        0.61        1.02      0.44 o 
   1  -4   9        0.66        0.62      0.58 o 
   2  -4   9        5.03        5.54      0.75 o 
   3  -4   9        3.83        3.04      0.79 o 
   4  -4   9        3.13        3.16      0.75 o 
  -2  -3   9        0.96        1.04      0.67 o 
  -1  -3   9        0.52        1.37      0.58 o 
   0  -3   9        5.91        5.58      0.54 o 
   1  -3   9        1.27        0.79      0.50 o 
   2  -3   9        0.42        0.33      0.50 o 
   3  -3   9        1.72        2.79      0.58 o 
   4  -3   9        0.76        1.12      0.58 o 
   5  -3   9        0.51       -0.08      0.67 o 
  -3  -2   9        0.24       -0.62      0.62 o 
  -2  -2   9        5.57        4.58      0.71 o 
  -1  -2   9       47.89       49.05      1.54 o 
   0  -2   9        5.61        5.54      0.60 o 
   1  -2   9        0.59        1.37      0.42 o 
   2  -2   9        1.31        0.83      0.46 o 
   3  -2   9       11.69       12.45      0.87 o 
   4  -2   9        7.56        6.91      0.75 o 
   5  -2   9        0.62        0.58      0.62 o 
   6  -2   9        7.32        8.70      0.96 o 
  -3  -1   9        1.79        0.42      0.67 o 
  -2  -1   9       27.35       26.74      1.21 o 
  -1  -1   9       71.83       70.08      1.79 o 
   0  -1   9       11.13       11.98      0.53 o 
   1  -1   9        4.40        5.29      0.62 o 
   2  -1   9       47.47       46.76      1.38 o 
   3  -1   9        2.16        2.83      0.54 o 
   4  -1   9        4.92        3.96      0.71 o 
   5  -1   9        2.87        2.58      0.62 o 
   6  -1   9        0.16       -0.37      0.62 o 
  -4   0   9        1.66        1.92      0.62 o 
  -3   0   9        6.87        9.04      0.79 o 
  -2   0   9       25.19       28.16      1.17 o 
  -1   0   9        9.44        9.45      0.75 o 
   0   0   9        2.93        3.55      0.35 o 
   1   0   9        2.27        3.37      0.42 o 
   2   0   9        0.02       -0.42      0.42 o 
   3   0   9        1.71        2.00      0.50 o 
   4   0   9       22.16       22.49      1.00 o 
   5   0   9       12.84       15.12      1.00 o 
   6   0   9        0.34        0.96      0.67 o 
  -4   1   9        0.96        0.75      0.58 o 
  -3   1   9        0.06       -0.50      0.50 o 
  -2   1   9       10.38       10.37      0.83 o 
  -1   1   9        1.90        1.54      0.50 o 
   0   1   9        7.15        8.65      0.43 o 
   1   1   9        1.82        1.08      0.42 o 
   2   1   9       10.60        9.12      0.67 o 
   3   1   9       10.60       10.33      0.71 o 
   4   1   9       29.80       27.25      1.08 o 
   5   1   9        0.35        0.21      0.50 o 
   6   1   9       18.05       18.66      1.12 o 
   7   1   9        6.07        7.16      0.96 o 
  -4   2   9        5.94        6.45      0.79 o 
  -3   2   9       17.54       17.33      1.08 o 
  -2   2   9      128.43      131.99      2.30 o 
  -1   2   9       36.32       31.42      1.13 o 
   0   2   9       37.57       34.46      0.77 o 
   1   2   9        1.08        1.00      0.42 o 
   2   2   9       39.11       39.55      1.17 o 
   3   2   9       77.27       77.94      1.67 o 
   4   2   9       45.48       43.21      1.33 o 
   5   2   9        9.36       10.70      0.79 o 
   6   2   9        0.17        0.46      0.54 o 
   7   2   9        4.36        4.08      0.75 o 
  -4   3   9        1.73        2.62      0.67 o 
  -3   3   9        0.15       -0.50      0.54 o 
  -2   3   9      157.14      157.44      2.50 o 
  -1   3   9        0.50        0.46      0.50 o 
   0   3   9       12.01       11.37      0.50 o 
   1   3   9       53.08       49.35      1.25 o 
   2   3   9       10.15        7.79      0.62 o 
   3   3   9       30.23       30.75      1.12 o 
   4   3   9        2.83        3.50      0.50 o 
   5   3   9       31.65       30.25      1.21 o 
   6   3   9        0.92        1.62      0.54 o 
   7   3   9        1.37        1.54      0.67 o 
  -4   4   9        0.71        0.83      0.62 o 
  -3   4   9       25.14       21.20      1.17 o 
  -2   4   9       17.26       13.58      0.96 o 
  -1   4   9        2.23        3.12      0.58 o 
   0   4   9      137.21      148.91      1.51 o 
   1   4   9      420.19      409.63      3.53 o 
   2   4   9      108.23      112.37      1.92 o 
   3   4   9       15.93       15.49      0.87 o 
   4   4   9        0.37        0.92      0.37 o 
   5   4   9       29.05       29.04      1.17 o 
   6   4   9        1.92        1.83      0.67 o 
  -4   5   9        0.05        0.75      0.58 o 
  -3   5   9        8.05        7.87      0.79 o 
  -2   5   9        2.02        1.62      0.54 o 
  -1   5   9       76.63       71.88      1.71 o 
   0   5   9       12.86       10.54      1.69 o 
   1   5   9       35.46       34.79      1.21 o 
   2   5   9       44.72       43.63      1.29 o 
   3   5   9      104.48      100.58      1.96 o 
   4   5   9       23.52       21.66      1.00 o 
   5   5   9        0.34       -0.21      0.58 o 
   6   5   9        0.54        0.83      0.62 o 
  -3   6   9        9.85        8.83      0.83 o 
  -2   6   9        1.51        1.37      0.62 o 
  -1   6   9      199.15      194.72      2.72 o 
   0   6   9      240.96      233.43      7.63 o 
   1   6   9        7.53        7.66      0.71 o 
   2   6   9      140.73      142.13      2.30 o 
   3   6   9      146.16      128.94      2.30 o 
   4   6   9       24.70       23.45      1.12 o 
   5   6   9        2.42        2.04      0.62 o 
   6   6   9       11.90       17.91      1.12 o 
  -3   7   9        0.32        0.71      0.58 o 
  -2   7   9        0.26       -0.37      0.62 o 
  -1   7   9       43.73       46.04      1.54 o 
   0   7   9       29.22       28.59      0.88 o 
   1   7   9        9.72        7.95      0.83 o 
   2   7   9        0.42        0.58      0.62 o 
   3   7   9       24.03       23.87      1.12 o 
   4   7   9        0.64       -0.54      0.54 o 
   5   7   9        5.65        5.71      0.79 o 
  -2   8   9        0.10        0.04      0.54 o 
  -1   8   9       29.52       26.20      1.25 o 
   0   8   9       10.66       10.72      0.60 o 
   1   8   9        1.25        0.25      0.54 o 
   2   8   9       17.09       13.79      1.00 o 
   3   8   9        0.14        0.42      0.58 o 
   4   8   9        6.57        5.75      0.83 o 
  -1   9   9        1.85        0.92      0.71 o 
   0   9   9        0.99        1.26      0.43 o 
   1   9   9       11.34       11.41      0.96 o 
   2   9   9        0.99        0.42      0.67 o 
   3   9   9        5.33        6.25      0.79 o 
   0  -4  10       11.78       13.12      1.65 o 
   1  -4  10        1.58        0.67      0.75 o 
   2  -4  10        0.27       -0.62      0.62 o 
   3  -4  10        3.86        2.87      0.87 o 
  -1  -3  10       27.45       29.08      1.46 o 
   0  -3  10        5.43        4.94      0.59 o 
   1  -3  10        0.80        0.62      0.58 o 
   2  -3  10        7.76        7.04      0.83 o 
   3  -3  10        7.96        7.91      0.83 o 
   4  -3  10        0.99        1.12      0.71 o 
  -2  -2  10        2.48        2.37      0.75 o 
  -1  -2  10        8.02        8.16      0.92 o 
   0  -2  10        0.60        0.74      0.41 o 
   1  -2  10        0.11        0.50      0.50 o 
   2  -2  10        1.23        1.62      0.54 o 
   3  -2  10        0.38        0.21      0.58 o 
   4  -2  10        4.24        5.37      0.75 o 
   5  -2  10        0.57        0.71      0.62 o 
  -2  -1  10        2.05        1.37      0.58 o 
  -1  -1  10        0.05       -0.67      0.67 o 
   0  -1  10        2.80        3.05      0.48 o 
   1  -1  10        0.01       -0.46      0.46 o 
   2  -1  10        3.53        2.83      0.67 o 
   3  -1  10        1.22        1.12      0.50 o 
   4  -1  10        6.54        8.91      0.79 o 
   5  -1  10        6.36        5.95      0.75 o 
   6  -1  10        1.71        0.83      0.75 o 
  -3   0  10        5.50        5.71      0.75 o 
  -2   0  10        2.17        2.46      0.67 o 
  -1   0  10      158.75      161.97      2.76 o 
   0   0  10        0.14        0.98      0.34 o 
   1   0  10       15.34       16.29      0.87 o 
   2   0  10        8.91        8.20      0.79 o 
   3   0  10        3.66        3.75      0.67 o 
   4   0  10       23.87       27.58      1.29 o 
   5   0  10       11.96       13.29      0.96 o 
   6   0  10        0.63        0.33      0.67 o 
  -3   1  10        1.61        1.67      0.62 o 
  -2   1  10        9.10        7.41      0.79 o 
  -1   1  10       86.84       87.07      2.00 o 
   0   1  10        3.56        3.66      0.41 o 
   1   1  10       20.20       22.66      0.96 o 
   2   1  10       22.02       22.74      1.04 o 
   3   1  10       26.38       29.79      1.12 o 
   4   1  10        0.68        0.58      0.54 o 
   5   1  10        0.44        0.33      0.58 o 
   6   1  10       13.15       12.54      1.04 o 
  -3   2  10        2.28        0.87      0.58 o 
  -2   2  10       13.64       10.00      0.83 o 
  -1   2  10       19.03       18.24      0.92 o 
   0   2  10        4.49        4.73      0.87 o 
   1   2  10      275.82      289.23      3.14 o 
   2   2  10      183.01      186.82      2.51 o 
   3   2  10       13.02       15.70      0.92 o 
   4   2  10       14.04       13.54      0.92 o 
   5   2  10        3.00        3.04      0.62 o 
   6   2  10       13.49       14.45      0.96 o 
  -3   3  10        0.27       -0.08      0.54 o 
  -2   3  10       15.40       14.37      0.92 o 
  -1   3  10        2.73        4.21      0.54 o 
   0   3  10       85.29       81.85      1.27 o 
   1   3  10       28.59       23.66      1.04 o 
   2   3  10       27.25       29.16      1.08 o 
   3   3  10       67.35       69.45      1.71 o 
   4   3  10       59.11       56.35      1.63 o 
   5   3  10       19.90       20.20      1.04 o 
   6   3  10        0.01        0.58      0.58 o 
  -3   4  10        7.78        5.50      0.75 o 
  -2   4  10        0.43        0.21      0.46 o 
  -1   4  10        6.45        5.08      0.67 o 
   0   4  10      278.13      264.16      5.17 o 
   1   4  10      155.90      147.77      2.34 o 
   2   4  10        3.12        2.50      0.58 o 
   3   4  10      250.52      248.73      3.05 o 
   4   4  10       59.21       49.01      1.50 o 
   5   4  10       15.28       12.54      0.96 o 
   6   4  10        0.05        0.33      0.58 o 
  -3   5  10        0.02        0.33      0.50 o 
  -2   5  10        1.16        0.87      0.58 o 
  -1   5  10        0.85        1.17      0.67 o 
   0   5  10      133.63      139.83      1.92 o 
   1   5  10        8.81        8.54      0.75 o 
   2   5  10        0.13       -0.08      0.42 o 
   3   5  10        2.01        0.71      0.62 o 
   4   5  10       23.75       18.24      1.04 o 
   5   5  10        1.04        1.17      0.58 o 
   6   5  10        8.24        9.49      0.96 o 
  -3   6  10        4.99        6.87      0.79 o 
  -2   6  10        4.23        4.79      0.71 o 
  -1   6  10       11.54        9.87      0.79 o 
   0   6  10       19.32       16.19      0.68 o 
   1   6  10       20.35       20.33      1.00 o 
   2   6  10        0.77        2.46      0.58 o 
   3   6  10       29.06       25.50      1.21 o 
   4   6  10        5.38        6.04      0.79 o 
   5   6  10        3.29        2.96      0.71 o 
  -2   7  10        0.24       -0.58      0.58 o 
  -1   7  10        0.03        1.04      0.58 o 
   0   7  10       10.57        9.79      0.57 o 
   1   7  10        0.18        0.58      0.46 o 
   2   7  10       27.40       25.16      1.12 o 
   3   7  10        0.25        1.08      0.50 o 
   4   7  10        4.22        5.58      0.75 o 
   5   7  10        0.93        2.75      0.62 o 
  -2   8  10        1.71        2.25      0.67 o 
  -1   8  10        0.60        0.54      0.58 o 
   0   8  10        1.00        0.65      0.41 o 
   1   8  10        0.94        1.62      0.50 o 
   2   8  10        0.80        0.54      0.54 o 
   3   8  10        1.12        0.83      0.62 o 
   4   8  10        0.81        1.92      0.58 o 
   0   9  10        0.41        0.06      0.54 o 
   1   9  10        2.31        2.79      0.62 o 
   2   9  10        1.13        1.54      0.62 o 
   3   9  10        0.42        1.00      0.58 o 
   1  -3  11        0.47        0.62      0.71 o 
   2  -3  11        0.41        0.54      0.67 o 
   3  -3  11        0.99        0.58      0.75 o 
  -1  -2  11        6.19        6.75      0.92 o 
   0  -2  11       49.38       59.30      1.31 o 
   1  -2  11        1.14        2.12      0.62 o 
   2  -2  11        1.11        1.79      0.67 o 
   3  -2  11        9.72       10.24      1.00 o 
   4  -2  11        0.01        0.12      0.62 o 
  -1  -1  11       21.28       22.49      1.25 o 
   0  -1  11       19.30       20.80      1.65 o 
   1  -1  11        7.65        8.54      0.83 o 
   2  -1  11        9.65       10.91      0.92 o 
   3  -1  11        0.27        0.62      0.62 o 
   4  -1  11        3.46        4.16      0.75 o 
   5  -1  11        1.41        1.58      0.75 o 
  -2   0  11        4.66        4.83      0.67 o 
  -1   0  11        7.30        7.75      0.87 o 
   0   0  11        3.55        4.25      0.51 o 
   1   0  11        3.04        2.87      0.67 o 
   2   0  11      128.14      135.56      2.55 o 
   3   0  11       40.55       41.87      1.54 o 
   4   0  11        0.29       -0.67      0.67 o 
   5   0  11        1.91        1.62      0.71 o 
  -2   1  11        7.25        8.87      0.83 o 
  -1   1  11        0.40        0.42      0.58 o 
   0   1  11        0.37        0.77      0.38 o 
   1   1  11       41.76       42.75      1.50 o 
   2   1  11       32.22       31.00      1.25 o 
   3   1  11       10.11        9.41      0.83 o 
   4   1  11       43.46       44.83      1.58 o 
   5   1  11       25.17       24.78      1.25 o 
   6   1  11        6.43        7.33      0.92 o 
  -3   2  11        0.04        0.87      0.58 o 
  -2   2  11       14.83       13.41      0.96 o 
  -1   2  11        5.71        7.12      0.75 o 
   0   2  11       43.31       40.28      0.99 o 
   1   2  11      157.17      159.18      2.55 o 
   2   2  11       32.88       30.58      1.29 o 
   3   2  11       23.89       23.58      1.12 o 
   4   2  11      117.76      123.77      2.46 o 
   5   2  11       14.50       14.41      1.00 o 
   6   2  11        4.76        4.66      0.79 o 
  -3   3  11        2.14        1.12      0.67 o 
  -2   3  11        0.11        0.79      0.54 o 
  -1   3  11        0.02       -0.29      0.50 o 
   0   3  11       22.91       27.35      1.56 o 
   1   3  11       84.10       84.98      1.92 o 
   2   3  11        0.00       -0.46      0.46 o 
   3   3  11        1.56        1.58      0.50 o 
   4   3  11       18.12       14.20      1.04 o 
   5   3  11        5.12        5.54      0.67 o 
   6   3  11        3.41        3.08      0.79 o 
  -3   4  11        0.68        0.08      0.58 o 
  -2   4  11        2.73        3.75      0.67 o 
  -1   4  11        4.53        6.00      0.71 o 
   0   4  11       49.51       46.47      1.03 o 
   1   4  11        0.17       -0.29      0.50 o 
   2   4  11        4.19        3.96      0.62 o 
   3   4  11        7.56        7.08      0.75 o 
   4   4  11       15.09       16.78      1.04 o 
   5   4  11        3.89        4.08      0.67 o 
   6   4  11        1.42        1.67      0.71 o 
  -2   5  11        5.15        4.37      0.67 o 
  -1   5  11        2.46        2.87      0.62 o 
   0   5  11        8.07        6.11      0.53 o 
   1   5  11       21.51       18.58      1.04 o 
   2   5  11        6.40        7.04      0.75 o 
   3   5  11        8.13        7.83      0.75 o 
   4   5  11        1.28        1.54      0.58 o 
   5   5  11        0.44        0.87      0.58 o 
  -2   6  11        1.37        0.96      0.62 o 
  -1   6  11        0.37        1.17      0.58 o 
   0   6  11        0.02        0.02      0.34 o 
   1   6  11        0.03        0.29      0.50 o 
   2   6  11        5.16        5.41      0.67 o 
   3   6  11        1.34        2.17      0.58 o 
   4   6  11        0.01       -0.12      0.54 o 
   5   6  11        0.37        1.00      0.67 o 
  -2   7  11        0.04        0.50      0.62 o 
  -1   7  11       15.12       15.83      1.04 o 
   0   7  11        4.84        4.87      0.49 o 
   1   7  11        1.88        2.25      0.58 o 
   2   7  11        2.52       -0.67      0.67 o 
   3   7  11        2.92        2.96      0.62 o 
   4   7  11        1.23        2.42      0.67 o 
  -1   8  11        2.03        2.25      0.67 o 
   0   8  11        0.00        0.47      0.38 o 
   1   8  11        1.92        3.54      0.67 o 
   2   8  11        0.49       -0.25      0.62 o 
   3   8  11        0.15        0.54      0.54 o 
   2  -2  12        8.38        8.70      1.00 o 
   0  -1  12        1.84        1.22      0.54 o 
   1  -1  12        1.84        2.29      0.75 o 
   2  -1  12       19.82       19.58      1.33 o 
   3  -1  12        8.71        7.87      1.04 o 
   4  -1  12        5.08        5.16      0.87 o 
  -1   0  12        2.17        2.46      0.71 o 
   0   0  12        1.67        2.35      0.50 o 
   1   0  12       31.53       32.41      1.42 o 
   2   0  12       43.70       45.83      1.71 o 
   3   0  12        5.46        6.75      0.83 o 
   4   0  12       26.39       27.41      1.42 o 
   5   0  12       21.44       23.24      1.37 o 
  -1   1  12        0.05        0.29      0.50 o 
   0   1  12        0.21        0.21      0.41 o 
   1   1  12       42.27       42.79      1.58 o 
   2   1  12       12.84       12.41      1.04 o 
   3   1  12        2.11        2.37      0.58 o 
   4   1  12        0.22        0.04      0.62 o 
   5   1  12       12.03       12.41      1.00 o 
  -2   2  12        3.12        3.96      0.71 o 
  -1   2  12        0.19        0.25      0.58 o 
   0   2  12        0.02        0.09      0.37 o 
   1   2  12       33.90       35.70      1.42 o 
   2   2  12        0.07        0.12      0.58 o 
   3   2  12        0.01        0.29      0.46 o 
   4   2  12       11.46       12.87      1.00 o 
   5   2  12        2.85        2.37      0.75 o 
  -2   3  12        2.00        4.54      0.75 o 
  -1   3  12        4.05        4.62      0.67 o 
   0   3  12        0.13        0.12      0.36 o 
   1   3  12       13.57       12.24      0.92 o 
   2   3  12       14.76       13.16      0.92 o 
   3   3  12       13.06       12.62      0.96 o 
   4   3  12        0.48        1.04      0.54 o 
   5   3  12        0.70        0.75      0.54 o 
  -2   4  12        0.01        1.42      0.54 o 
  -1   4  12        5.98        7.66      0.79 o 
   0   4  12        1.01        0.27      0.42 o 
   1   4  12        3.44        5.25      0.62 o 
   2   4  12        0.14        0.87      0.42 o 
   3   4  12        0.48        1.00      0.54 o 
   4   4  12        1.29        1.25      0.58 o 
   5   4  12        0.18        0.00      0.58 o 
  -2   5  12        2.10        2.83      0.71 o 
  -1   5  12        2.95        2.62      0.67 o 
   0   5  12       11.01       12.20      0.65 o 
   1   5  12        5.72        4.62      0.71 o 
   2   5  12        5.96        5.91      0.67 o 
   3   5  12        1.23        0.42      0.54 o 
   4   5  12        2.60        1.67      0.62 o 
   5   5  12        6.06        7.41      0.96 o 
  -1   6  12        1.73        0.33      0.67 o 
   0   6  12        0.30        1.28      0.48 o 
   1   6  12        0.19       -0.04      0.50 o 
   2   6  12        2.74        4.08      0.71 o 
   3   6  12        5.90        5.54      0.71 o 
   4   6  12        0.21        0.50      0.62 o 
  -1   7  12        0.39       -0.08      0.62 o 
   0   7  12        1.21        0.58      0.52 o 
   1   7  12        0.43        0.75      0.54 o 
   2   7  12        1.40        0.75      0.62 o 
   3   7  12        1.21        1.75      0.54 o 
   4   7  12        0.16        1.25      0.54 o 
   1   8  12        0.13       -0.21      0.58 o 
   2   8  12        0.23        0.54      0.62 o 
   1   0  13        2.62        3.54      0.79 o 
   2   0  13        8.84       11.37      1.04 o 
   3   0  13        0.23        0.96      0.54 o 
   0   1  13        0.27        0.31      0.41 o 
   1   1  13        0.76        1.12      0.62 o 
   2   1  13        9.54       10.08      0.92 o 
   3   1  13        1.73        1.29      0.54 o 
   4   1  13        1.75        2.79      0.75 o 
   0   2  13        2.48        4.11      0.79 o 
   1   2  13        0.06        0.12      0.54 o 
   2   2  13        3.54        4.25      0.71 o 
   3   2  13        0.01       -0.04      0.54 o 
   4   2  13        0.71        1.17      0.58 o 
  -1   3  13        1.44        1.54      0.71 o 
   0   3  13       11.53       11.00      0.69 o 
   1   3  13        0.12       -0.42      0.54 o 
   2   3  13        0.58        0.33      0.58 o 
   3   3  13        3.10        3.04      0.58 o 
   4   3  13        0.03       -0.17      0.54 o 
  -1   4  13        1.81        2.50      0.75 o 
   0   4  13        1.77        1.84      0.47 o 
   1   4  13        0.41       -0.54      0.54 o 
   2   4  13        1.27        1.83      0.58 o 
   3   4  13        0.00       -0.25      0.54 o 
   4   4  13        4.42        4.91      0.67 o 
   0   5  13        0.52        0.98      0.42 o 
   1   5  13        0.40       -0.54      0.58 o 
   2   5  13        0.75        0.50      0.58 o 
   3   5  13        0.04       -0.46      0.62 o 
   4   5  13        0.04       -0.21      0.58 o 
   0   6  13        0.00       -0.29      0.41 o 
   1   6  13        0.22        0.87      0.54 o 
   2   6  13        1.31        0.54      0.71 o 
   3   6  13        0.06        0.12      0.62 o 
   1   7  13        2.07        2.79      0.62 o 
   2   7  13       11.15       16.66      1.21 o 
   2   3  14        0.03       -0.17      0.54 o 
   2   4  14        0.38        1.08      0.58 o 
                                                 
